# Supplementary material for: Muscle-origin creatinine-cystatin C ratio is an osteoporosis marker in individuals with normal renal function: evidence from observational and Mendelian randomization analysis
Source: Front Endocrinol (Lausanne). 2024 May 21;15:1325320. doi: 10.3389/fendo.2024.1325320 (PMC11148261; doi:10.3389/fendo.2024.1325320)
Supplement: Supplementary file 3 [file Table_1.xlsx]

## Sheet: Sheet1
	Supplementary Table 1 The UK Biobank data-field and data-coding for data extraction
	Variables	UK Biobank data fields	Corresponding code
	Chronic infections or inflammatory disease	20002: “Non-cancer illness code, self-reported”	1156, 1579
	Thyroid and parathyroid diseases	20002: “Non-cancer illness code, self-reported”	1225, 1226,1611
		41271 Diagnoses - ICD9	252
	Major gastrointestinal diseases	20002: “Non-cancer illness code, self-reported”	1143
	Liver or renal disease/ renal inadequacy, renal disease, and nephrectomy	20002: “Non-cancer illness code, self-reported”	1158, 1192, 1193
	Rheumatoid arthritis	41271: "Diagnoses - ICD9"	71400, 71401, 71403, 71404, 71405, 71406, 71409
	Anemia	41271: "Diagnoses - ICD9"	280-285
	Therioma	20001: "Cancer code, self-reported"	1001, 1027, 1028, 1002, 1024, 1022, 1023, 1026, 1034, 1035, 1059, 1041, 1048, 1074, 1085
	Taking medications that may affect bone and calcium metabolism	20003: “Treatment/medication code”	1140874954, 1140874956, 1140874978, 1140868426, 1140883058, 1140883060, 1140883062, 1140883064, 1140874976, 1140800000, 1140874930, 1140868364, 1140868370, 1140874936, 1140874940, 1140875316, 1140874944, 1140874950, 1140865426, 1140879402, 1140879406, 1140922658, 1140865608, 1140864956, 1140881842, 1140888204, 1140888206, 1140888266, 1140852766, 1140852948, 1140852976, 1140870954, 1140876592, 114…
	Taking hormone replacement therapy (HRT)	2814: "Ever used hormone-replacement therapy (HRT)"
	Osteoporosis	41281: "Date of first in-patient diagnosis - ICD9" 41271: "Diagnoses - ICD9"	41271: 73305, 73309
		41280: "Date of first in-patient diagnosis - ICD10" 41270: “Diagnoses - ICD10”	41270: M80, M81, M82
	Fracture	41281: "Date of first in-patient diagnosis - ICD9" 41271: "Diagnoses - ICD9"	41271: 800, 801, 802, 803, 804, 805, 806, 807, 808, 809
		41280: "Date of first in-patient diagnosis - ICD10" 41270: “Diagnoses - ICD10”	41270:S02, S12, S22, S32, S42, S52, S62, S72, S82, S92, T02, T12
