# Supplementary material for: Muscle-origin creatinine-cystatin C ratio is an osteoporosis marker in individuals with normal renal function: evidence from observational and Mendelian randomization analysis
Source: Front Endocrinol (Lausanne). 2024 May 21;15:1325320. doi: 10.3389/fendo.2024.1325320 (PMC11148261; doi:10.3389/fendo.2024.1325320)
Supplement: Supplementary file 4 [file Table_2.xlsx]

## Sheet: Sheet1
Supplementary Table 2 The baseline characteristics of the study subjects
Characteristics	multivariable linear/logistic regression model
	Total population (N=277,183)	Female (N=150,869)	Male (N=126,314)
Age at baseline [y (mean ± SD)]	55.50±8.11	55.23±8.01	55.82±8.23
Height [cm (mean ± SD)]	169.04±9.21	163.02±6.21	176.23±6.72
Weight [kg (mean ± SD)]	76.76±15.25	70.01±13.18	84.83±13.55
Body mass index [kg/m2 (mean ± SD)]	26.78±4.47	26.35±4.80	27.29±3.98
Creatinine [umol/L (mean ± SD)]	70.96±13.13	63.25±9.02	80.16±11.19
Cystatin C [mg/L (mean ± SD)]	0.88±0.13	0.85±0.13	0.92±0.13
Creatinine to Cystatin C ratio	9.18±1.58	8.51±1.34	9.98±1.47
Physical activity [MET-min/wk (mean ± SD)]	1901.65±2929.89	1659.02±2382.20	2191.42±3450.41
eBMD	0.55±0.13	0.52±0.12	0.58±0.14
eGFR (ml/min per 1.73 m2)	93.49±16.11	92.56±16.00	94.61±16.17
Osteoporosis (%)	3,098 (1.12)	2,073 (1.37)	1,025 (0.81)
Smoking status (%)
Never	154705 (55.81)	89874 (59.57)	64831 (51.33)
Previous	93070 (33.58)	47121 (31.23)	45948 (36.38)
Current	28635 (10.33)	13446 (8.91)	15188 (12.02)
Prefer not to answer	773 (0.28)	428 (0.28)	347 (0.27)
Drinking status (%)
Never	7876 (2.84)	5801 (3.85)	2075 (1.64)
Previous	8432 (3.04)	4756 (3.15)	3676 (2.91)
Current	260703 (94.05)	140209 (92.93)	120494 (95.39)
Prefer not to answer	172 (0.06)	103 (0.07)	69 (0.05)
