# Supplementary material for: Muscle-origin creatinine-cystatin C ratio is an osteoporosis marker in individuals with normal renal function: evidence from observational and Mendelian randomization analysis
Source: Front Endocrinol (Lausanne). 2024 May 21;15:1325320. doi: 10.3389/fendo.2024.1325320 (PMC11148261; doi:10.3389/fendo.2024.1325320)
Supplement: Supplementary file 5 [file Table_3.xlsx]

## Sheet: Sheet1
Supplementary Table 3 Assessment of the association between CCR and eBMD by using multivariable linear regression analysis
Group	Models		β (SE)	P-value
Male and female	1		0.0110 (0.0002)	<2.00E-16
	2		0.0126 (0.0002)	<2.00E-16
	3		0.0124 (0.0002)	<2.00E-16
Male	1		0.0069 (0.0003)	<2.00E-16
	2		0.0048 (0.0004)	<2.00E-16
	3		0.0047 (0.0004)	<2.00E-16
female	1		0.0054 (0.0002)	<2.00E-16
	2		0.0047 (0.0003)	<2.00E-16
	3		0.0046 (0.0003)	<2.00E-16
Note: SE: standard error; CCR: creatinine- Cystatin C ratio; model 1 [including age, height, weight, BMI, assessment centre, HRT (only in female), menopausal status (only in female), smoking status and drinking status], model 2 (model 1+ eGFR), model 3 (model 2+ regular physical activity).
