# Supplementary material for: Muscle-origin creatinine-cystatin C ratio is an osteoporosis marker in individuals with normal renal function: evidence from observational and Mendelian randomization analysis
Source: Front Endocrinol (Lausanne). 2024 May 21;15:1325320. doi: 10.3389/fendo.2024.1325320 (PMC11148261; doi:10.3389/fendo.2024.1325320)
Supplement: Supplementary file 6 [file Table_4.xlsx]

## Sheet: Sheet1
Supplementary Table 4 Assessment of the association between CCR and osteoporosis by using multivariable logistic regression analysis
Group	Models	β (SE)	P-value
Male and female	1	-0.0029 (0.0001)	<2.00E-16
	2	-0.0025 (0.0001)	<2.00E-16
	3	-0.0025 (0.0002)	<2.00E-16
Male	1	-0.0023 (0.0002)	<2.00E-16
	2	-0.0012 (0.0002)	4.46E-08
	3	-0.0012 (0.0002)	5.34E-08
female	1	-0.0029 (0.0002)	<2.00E-16
	2	-0.0025 (0.0003)	1.58E-15
	3	-0.0024 (0.0003)	2.47E-15
Note: SE: standard error; CCR: creatinine- Cystatin C ratio; model 1 [including age, height, weight, BMI, assessment centre, HRT (only in female), menopausal status (only in female), smoking status and drinking status], model 2 (model 1+ eGFR), model 3 (model 2+ regular physical activity).
