# Supplementary material for: Muscle-origin creatinine-cystatin C ratio is an osteoporosis marker in individuals with normal renal function: evidence from observational and Mendelian randomization analysis
Source: Front Endocrinol (Lausanne). 2024 May 21;15:1325320. doi: 10.3389/fendo.2024.1325320 (PMC11148261; doi:10.3389/fendo.2024.1325320)
Supplement: Supplementary file 7 [file Table_5.xlsx]

## Sheet: Sheet1
Supplementary Table 5 The baseline characteristics of the GWAS subjects
Characteristics	Total population (N=274,251)	Female (N=149,202)	Male (N=125,049)
Age at baseline [y (mean ± SD)]	55.50±8.11	55.23±8.00	55.50±8.11
Height [cm (mean ± SD)]	169.04±9.21	163.02±6.21	176.23±6.72
Weight [kg (mean ± SD)]	76.77±15.25	70.01±13.17	84.83±13.55
Body mass index [kg/m2 (mean ± SD)]	26.78±4.47	26.35±4.80	27.30±3.78
Creatinine [umol/L (mean ± SD)]	70.97±13.12	63.25±9.02	80.17±11.18
Cystatin C [mg/L (mean ± SD)]	0.88±0.13	0.85±0.13	0.92±0.13
Creatinine to Cystatin C ratio	9.18±1.58	8.51±1.34	9.98±1.47
Physical activity [MET-min/wk (mean ± SD)]	1901.89±2931.06	1659.82±2384.06	2190.72±3450.61
eBMD	0.55±0.13	0.52±0.12	0.58±0.14
eGFR (ml/min per 1.73 m2)	93.49±16.10	92.55±15.98	94.32±16.16
Osteoporosis (%)	3,072 (1.10)	2,057 (1.38)	1,015 (0.81)
Smoking status (%)
Never	153037 (55.80)	88859 (59.55)	64178 (51.32)
Previous	92079 (33.58)	46605 (31.24)	45474 (36.36)
Current	28365 (10.34)	13312 (8.92)	15053 (12.04)
Prefer not to answer	770 (0.28)	426 (0.29)	344 (0.28)
Drinking status (%)
Never	7780 (2.84)	5723 (3.84)	2057 (1.64)
Previous	8344 (3.04)	4699 (3.15)	3645 (2.91)
Current	257955 (94.06)	138677 (92.94)	119278 (95.39)
Prefer not to answer	172 (0.06)	103 (0.07)	69 (0.06)
