# Supplementary material for: Muscle-origin creatinine-cystatin C ratio is an osteoporosis marker in individuals with normal renal function: evidence from observational and Mendelian randomization analysis
Source: Front Endocrinol (Lausanne). 2024 May 21;15:1325320. doi: 10.3389/fendo.2024.1325320 (PMC11148261; doi:10.3389/fendo.2024.1325320)
Supplement: Supplementary file 8 [file Table_6.xlsx]

## Sheet: Sheet1
Supplementary Table 6 Results from the genome-wide Association Study for CCR, showing SNPs with P<5×10-8
SNP	CHR	POS	INC_ALLELE	DEC_ALLELE	BETA	SE	Z	P
rs62208864	20	23591610	A	G	-1.62083	0.0431837	-37.5334	2.63583e-308
rs7265919	20	23598450	T	G	-1.623	0.0432488	-37.5271	3.34881e-308
rs8120131	20	23599395	T	C	-1.60345	0.0431627	-37.149	4.56395e-302
rs6114199	20	23604250	T	C	-1.61361	0.0434497	-37.1374	6.98076e-302
rs6106691	20	23595741	A	G	-1.6018	0.0431433	-37.1274	1.01494e-301
rs10485646	20	23592543	T	C	-1.59847	0.0430974	-37.0897	4.118e-301
rs6106689	20	23591463	A	G	-1.59639	0.0430581	-37.0753	7.03051e-301
rs62207039	20	23586547	T	C	-1.58956	0.0429137	-37.0409	2.52157e-300
rs73102389	20	23635691	A	C	-1.5607	0.0423478	-36.8543	2.48412e-297
rs35701829	20	23587063	A	G	-1.57804	0.0428395	-36.8361	4.85754e-297
rs6048927	20	23581234	G	A	-1.57573	0.0428969	-36.733	2.17386e-295
rs3761286	20	23671740	A	G	-1.55662	0.042383	-36.7275	2.67021e-295
rs6036464	20	23583023	T	C	-1.57428	0.0428875	-36.7072	5.62092e-295
rs73312653	20	23576134	A	G	-1.57412	0.0429158	-36.6793	1.5627e-294
rs41304816	20	23517560	C	G	1.93805	0.0531036	36.4956	1.30093e-291
rs4815205	20	23517989	C	A	1.93772	0.0531448	36.4611	4.57182e-291
rs62209307	20	23497700	G	A	1.92223	0.0529492	36.3033	1.43918e-288
rs73610706	20	23489500	A	G	1.93432	0.0532931	36.2959	1.87488e-288
rs11907129	20	23487731	C	A	1.93056	0.0532074	36.2837	2.92551e-288
rs6048993	20	23667657	G	A	-1.5275	0.0422626	-36.1431	4.7884e-286
rs13045477	20	23731426	T	C	-1.34169	0.0371277	-36.1372	5.90682e-286
rs6048991	20	23666934	T	C	-1.5279	0.0423038	-36.1173	1.21004e-285
rs35783127	20	23714284	A	T	-1.59363	0.0441592	-36.0883	3.47125e-285
rs6132653	20	23704288	A	C	1.16828	0.0324102	36.0467	1.55404e-284
rs7269598	20	23693575	G	C	-1.59257	0.0442649	-35.9782	1.84384e-283
rs73102387	20	23635529	G	A	-1.51062	0.0420145	-35.9547	4.2652e-283
rs7266357	20	23700824	G	T	-1.58869	0.0442157	-35.9305	1.01963e-282
rs35732685	20	23725806	T	G	-1.58917	0.0442339	-35.9265	1.17833e-282
rs61300577	20	23715320	A	G	-1.58866	0.0442231	-35.9238	1.30487e-282
rs7274860	20	23701073	G	C	-1.5888	0.0442275	-35.9234	1.31852e-282
rs35627338	20	23705098	T	C	-1.58854	0.0442251	-35.9194	1.52149e-282
rs58162303	20	23708776	C	T	-1.58838	0.0442218	-35.9185	1.57202e-282
rs8121966	20	23711018	T	C	-1.5883	0.0442197	-35.9184	1.57465e-282
rs8123170	20	23724232	T	C	-1.5888	0.044235	-35.9173	1.63987e-282
rs7268142	20	23710415	A	C	-1.58823	0.0442196	-35.9169	1.65753e-282
rs8114647	20	23710849	C	T	-1.58823	0.0442196	-35.9169	1.65753e-282
rs8115357	20	23709365	T	C	-1.58821	0.0442197	-35.9163	1.70352e-282
rs73320300	20	23709379	C	T	-1.58821	0.0442197	-35.9163	1.70352e-282
rs57982912	20	23722948	G	A	-1.58864	0.0442335	-35.9149	1.78619e-282
rs59412818	20	23715164	A	G	-1.58808	0.044221	-35.9123	1.95685e-282
rs34888527	20	23716891	T	A	-1.58816	0.0442246	-35.9112	2.0427e-282
rs8119494	20	23722111	T	C	-1.58841	0.0442318	-35.911	2.04861e-282
rs68043028	20	23717200	C	G	-1.58805	0.0442233	-35.9098	2.14293e-282
rs34080247	20	23720541	T	G	-1.58805	0.0442233	-35.9098	2.14293e-282
rs13041165	20	23709644	T	A	-1.5878	0.0442191	-35.9076	2.32726e-282
rs35406653	20	23711845	T	C	-1.58786	0.0442217	-35.9068	2.39304e-282
rs66527244	20	23712649	C	G	-1.5878	0.0442216	-35.9055	2.50034e-282
rs67398318	20	23712689	T	A	-1.5878	0.0442216	-35.9055	2.50034e-282
rs8118201	20	23712846	C	T	-1.58778	0.0442225	-35.9043	2.60656e-282
rs4380313	20	23718635	T	C	-1.58772	0.0442246	-35.9013	2.92333e-282
rs8124057	20	23719928	G	C	-1.58772	0.0442246	-35.9013	2.92333e-282
rs60609640	20	23723172	T	C	-1.58589	0.0442964	-35.8018	1.03806e-280
rs10854252	20	23669305	G	C	-1.5032	0.0421732	-35.6435	2.98049e-278
rs73315604	20	23701380	C	A	-1.57571	0.044484	-35.4219	7.83914e-275
rs73088931	20	23701383	G	T	-1.57571	0.044484	-35.4219	7.83914e-275
rs13044712	20	23660985	C	G	1.17214	0.0331847	35.3217	2.72781e-273
rs34557551	20	23743232	A	G	-2.26085	0.0642458	-35.1906	2.77501e-271
rs2424597	20	23646809	G	A	-1.14142	0.0325073	-35.1127	4.31509e-270
rs75665094	20	23508853	T	C	3.24085	0.0933068	34.7333	2.4766e-264
rs76192415	20	23503339	A	G	3.23842	0.0934602	34.6503	4.42354e-263
rs73094562	20	23809708	T	C	1.38001	0.0402292	34.3037	6.88921e-258
rs140659754	20	23758038	A	C	1.34845	0.0398074	33.8744	1.59708e-251
rs59474311	20	23755587	A	G	1.3567	0.0400673	33.8605	2.53877e-251
rs56207821	20	23764017	T	C	1.34128	0.039707	33.7794	3.9368e-250
rs68177380	20	23759010	T	G	1.34218	0.0397457	33.7692	5.58572e-250
rs67692249	20	23764544	C	A	1.34163	0.0397295	33.7691	5.59783e-250
rs6114275	20	23753925	A	G	1.35001	0.03999	33.7587	7.99865e-250
rs57566495	20	23755792	T	C	1.34723	0.0399287	33.7409	1.44989e-249
rs67476878	20	23769537	A	G	1.33958	0.0397073	33.7364	1.69836e-249
rs6114287	20	23768546	G	A	1.33947	0.0397051	33.7355	1.7429e-249
rs6114292	20	23772367	C	G	1.33941	0.0397072	33.7322	1.95835e-249
rs73102315	20	23613928	T	C	2.58958	0.0767873	33.7241	2.56308e-249
rs6114294	20	23773414	C	T	1.33894	0.0397098	33.7181	3.13456e-249
rs6114277	20	23757265	G	A	1.3435	0.0398694	33.6975	6.27046e-249
rs6083269	20	23785807	G	A	1.11895	0.0332113	33.6918	7.62664e-249
rs58562110	20	23797801	A	C	1.33697	0.0396827	33.6915	7.73496e-249
rs6036536	20	23787067	A	G	1.1189	0.0332109	33.6907	7.86172e-249
rs6114300	20	23784739	G	A	1.33631	0.0396812	33.6761	1.29451e-248
rs57373323	20	23797846	C	T	1.33618	0.0396776	33.6759	1.30613e-248
rs8115480	20	23797298	A	G	1.33613	0.0396779	33.6744	1.36671e-248
rs6106724	20	23796154	T	G	1.33606	0.0396777	33.6728	1.44759e-248
rs6114302	20	23787685	C	T	1.3364	0.0396885	33.6722	1.47098e-248
rs41309345	20	23804265	T	C	1.33992	0.0397932	33.6721	1.48163e-248
rs6114312	20	23800338	T	G	1.3357	0.0396693	33.6709	1.54794e-248
rs6114308	20	23792498	G	C	1.33585	0.0396779	33.6674	1.73048e-248
rs6114306	20	23792406	A	C	1.33594	0.0396859	33.6628	2.02521e-248
rs72490829	20	23782700	T	G	1.33585	0.039688	33.6588	2.32552e-248
rs6114301	20	23785038	A	G	1.33581	0.0396899	33.6562	2.52766e-248
rs66558321	20	23781833	G	A	1.33581	0.03969	33.6561	2.54341e-248
rs6106721	20	23792756	T	C	1.33573	0.0396886	33.6553	2.60433e-248
rs6114315	20	23802073	T	G	1.33515	0.0396713	33.6553	2.61037e-248
rs4428079	20	23799550	T	C	1.33533	0.0396806	33.652	2.90843e-248
rs6114313	20	23800898	T	A	1.33486	0.0396788	33.6416	4.11831e-248
rs6114276	20	23754847	T	C	1.34545	0.0399941	33.6412	4.19668e-248
rs67919643	20	23795230	A	G	1.33479	0.0396808	33.6382	4.62224e-248
rs6114303	20	23790008	G	T	1.335	0.0396912	33.6347	5.20873e-248
rs7265209	20	23786190	T	G	1.33491	0.0396905	33.633	5.51084e-248
rs72490830	20	23790218	G	C	1.33488	0.0396916	33.6313	5.85862e-248
rs113319818	20	23780753	A	G	1.33544	0.0397093	33.6304	6.02935e-248
rs6106728	20	23801950	T	C	1.334	0.0396711	33.6265	6.89397e-248
rs6138091	20	23782411	T	G	1.12378	0.033435	33.6109	1.16586e-247
rs6106723	20	23794292	T	G	1.3335	0.0396896	33.5982	1.77622e-247
rs6106722	20	23794289	C	T	1.33355	0.0396932	33.5964	1.8953e-247
rs6114316	20	23803666	G	A	1.33307	0.039681	33.5947	2.0138e-247
rs56342760	20	23784551	C	G	1.33249	0.039704	33.5606	6.30329e-247
rs6106719	20	23777924	T	A	1.33113	0.0396654	33.559	6.63758e-247
rs4309635	20	23756170	G	A	1.33941	0.0399529	33.5247	2.10061e-246
rs12329441	20	23750897	A	C	1.33198	0.0397463	33.5121	3.21315e-246
rs6114319	20	23805520	G	C	1.34707	0.0402328	33.4819	8.81728e-246
rs4375938	20	23749636	A	G	1.32902	0.0397394	33.4434	3.21291e-245
rs6114318	20	23803966	A	G	1.32984	0.0397702	33.4381	3.82402e-245
rs6114273	20	23751715	A	G	1.32893	0.0397596	33.4241	6.14006e-245
rs6106729	20	23806008	T	C	1.34431	0.0402784	33.3755	3.12027e-244
rs4527282	20	23808197	G	T	1.34674	0.0405185	33.2377	3.08758e-242
rs67503163	20	23753332	A	G	1.32002	0.0397435	33.2135	6.86019e-242
rs72490835	20	23807949	A	G	1.34301	0.0404742	33.1819	1.97073e-241
rs6106732	20	23807360	A	G	1.34137	0.040436	33.1727	2.67018e-241
rs4378872	20	23808341	T	C	1.34315	0.0405046	33.1604	4.00723e-241
rs4365536	20	23808231	A	G	1.34255	0.0404948	33.1536	5.00365e-241
rs6138060	20	23746867	G	C	-1.40988	0.0425652	-33.1228	1.39227e-240
rs6106731	20	23807308	C	G	1.33511	0.0403975	33.0493	1.59309e-239
rs6114299	20	23783654	C	G	1.29969	0.0397324	32.7111	1.09044e-234
rs6114298	20	23783474	A	C	1.29128	0.0400624	32.2317	6.34737e-228
rs117720287	20	23829486	T	G	3.31634	0.104136	31.8462	1.4841e-222
rs13043045	20	23750404	T	C	-1.81574	0.0576037	-31.5212	4.45385e-218
rs13043744	20	23750934	G	A	-1.8126	0.0576674	-31.432	7.41954e-217
rs6138143	20	23750870	G	A	-1.81236	0.0576673	-31.4279	8.40963e-217
rs6114046	20	23287102	G	T	1.15174	0.0366864	31.3942	2.43238e-216
rs57589001	20	23751900	G	A	-1.80885	0.0577265	-31.3348	1.56889e-215
rs35127038	20	23753051	A	C	-1.81882	0.0580471	-31.3335	1.62921e-215
rs78279601	20	23324678	T	C	1.96159	0.0634526	30.9143	7.69429e-210
rs2015529	20	23565982	C	T	2.51245	0.0821376	30.5883	1.75103e-205
rs3004126	20	23524229	A	C	-1.1639	0.0382393	-30.4373	1.76424e-203
rs68042644	20	23747784	A	C	-2.11204	0.0694847	-30.3958	6.23878e-203
rs144538582	20	23773321	C	T	-2.08119	0.0694303	-29.9752	2.06077e-197
rs6048718	20	23305031	T	C	1.13933	0.0381338	29.8772	3.90093e-196
rs6137892	20	23302368	T	C	1.12447	0.03794	29.6381	4.84371e-193
rs185167558	20	23426497	C	A	4.15838	0.14283	29.1142	2.3651e-186
rs117360132	20	23711589	G	A	3.46295	0.119236	29.0428	1.89512e-185
rs13041546	20	23663817	T	G	1.6187	0.0558707	28.9723	1.47236e-184
rs75810394	20	23544379	G	A	3.06446	0.106237	28.8455	5.78874e-183
rs76308965	20	23426185	T	C	2.90596	0.100979	28.7779	4.05588e-182
rs4260306	20	23730336	T	C	-1.02193	0.0355206	-28.7701	5.07515e-182
rs4549181	20	23728873	T	C	-1.01875	0.0354673	-28.7236	1.9292e-181
rs80329606	20	23702898	A	C	3.45498	0.120405	28.6947	4.43815e-181
rs6114278	20	23760510	T	C	1.05569	0.0368679	28.6344	2.49898e-180
rs6132656	20	23758149	T	G	1.05533	0.0368733	28.6204	3.72895e-180
rs4528835	20	23728986	T	C	-1.01996	0.0356549	-28.6064	5.56081e-180
rs6106725	20	23799997	C	T	1.05137	0.036841	28.538	3.94392e-179
rs6138085	20	23771066	T	C	1.05074	0.036856	28.5093	8.9957e-179
rs6114282	20	23767540	T	G	1.05024	0.0368427	28.5061	9.89281e-179
rs6138084	20	23769481	G	A	1.05033	0.0368507	28.5023	1.09281e-178
rs6114290	20	23769817	A	G	1.05028	0.0368514	28.5004	1.15788e-178
rs6114293	20	23773064	A	G	1.05023	0.0368527	28.498	1.23586e-178
rs6138086	20	23772707	T	C	1.05025	0.0368534	28.498	1.23738e-178
rs6114280	20	23766522	A	G	1.0496	0.0368392	28.4914	1.49283e-178
rs4426590	20	23765718	G	T	1.04946	0.0368388	28.4879	1.65735e-178
rs6114296	20	23777130	A	G	1.04951	0.0368462	28.4835	1.86951e-178
rs3887803	20	23778051	A	T	1.04948	0.0368464	28.4826	1.93188e-178
rs6114279	20	23766521	C	T	1.04886	0.0368436	28.4679	2.91996e-178
rs6138072	20	23756139	A	G	1.05189	0.0370361	28.4017	1.93275e-177
rs45509795	20	23420797	A	G	2.85316	0.100555	28.3741	4.23477e-177
rs1047891	2	211540507	A	C	0.981613	0.0346211	28.353	7.68361e-177
rs117270500	20	23402467	G	A	2.84251	0.100692	28.2298	2.51729e-175
rs117768495	20	23403723	A	G	2.841	0.100743	28.2005	5.77983e-175
rs74911951	20	23385661	T	G	2.8333	0.10066	28.1472	2.58221e-174
rs80351578	20	23587213	T	C	3.23014	0.11485	28.1249	4.87928e-174
rs71338657	20	23303712	A	G	1.04901	0.0374336	28.0232	8.4379e-173
rs6036377	20	23305244	C	G	1.05116	0.0375583	27.9874	2.31876e-172
rs2405229	20	23304176	T	C	1.04583	0.0374333	27.9385	9.10153e-172
rs3004118	20	23487503	T	C	-0.90137	0.0323009	-27.9054	2.29264e-171
rs2983303	20	23489197	C	T	-0.902684	0.032408	-27.8537	9.71357e-171
rs6137887	20	23281667	T	G	1.03703	0.0372681	27.8262	2.08893e-170
rs6048714	20	23303023	T	G	1.04016	0.0373863	27.822	2.35637e-170
rs6137893	20	23302663	G	A	1.03607	0.0373697	27.7249	3.50899e-169
rs6048711	20	23300884	T	C	1.03597	0.0373676	27.7237	3.61513e-169
rs6114048	20	23301558	A	G	1.03598	0.0373713	27.7213	3.87294e-169
rs6048712	20	23300952	G	T	1.03468	0.0373551	27.6985	7.25528e-169
rs6106638	20	23301972	T	G	1.0345	0.0373589	27.6909	9.03475e-169
rs6106636	20	23301716	G	A	1.0344	0.0373575	27.6892	9.44343e-169
rs6048708	20	23298683	A	T	1.03161	0.0373191	27.6429	3.3812e-168
rs6048707	20	23298143	T	A	1.03145	0.0373183	27.6393	3.75414e-168
rs6132594	20	23292848	A	T	1.03091	0.0373239	27.6206	6.28096e-168
rs6048704	20	23296209	T	C	1.02948	0.0373007	27.5995	1.12731e-167
rs6106637	20	23301798	A	T	1.02743	0.0372756	27.5631	3.077e-167
rs2983302	20	23488418	C	T	-0.891947	0.032392	-27.536	6.50171e-167
rs34442933	20	23290480	A	C	1.02465	0.0373046	27.4671	4.3314e-166
rs715	2	211543055	C	T	0.95674	0.0350708	27.2802	7.28335e-164
rs6049099	20	23753756	A	G	-1.68783	0.0619358	-27.2513	1.60595e-163
rs78958589	20	23490713	T	C	2.90757	0.107218	27.1183	6.00421e-162
rs238668	20	23490123	G	A	-0.871726	0.0324237	-26.8855	3.25074e-159
rs142007463	20	23341331	T	C	2.7921	0.104341	26.7594	9.59654e-158
rs2983544	20	23901446	G	A	2.72879	0.102229	26.6929	5.66773e-157
rs56288091	20	23567068	C	G	-1.45523	0.0547877	-26.5613	1.90254e-155
rs7164139	15	45670851	A	G	0.974678	0.0368956	26.4172	8.69371e-154
rs7167900	15	45639471	G	A	0.973543	0.0368823	26.3959	1.5269e-153
rs66939267	15	45676902	A	T	0.973509	0.0368924	26.3878	1.89299e-153
rs4572329	15	45646434	T	C	0.972715	0.0368888	26.3688	3.12279e-153
rs12593230	15	45646968	T	A	0.972705	0.0368886	26.3687	3.12965e-153
rs10444821	15	45647236	T	C	0.972705	0.0368886	26.3687	3.12965e-153
rs72623915	15	45647433	T	C	0.972705	0.0368886	26.3687	3.12965e-153
rs2066090	15	45650018	C	T	0.972643	0.0368877	26.3677	3.2211e-153
rs61365925	15	45650311	C	T	0.972643	0.0368877	26.3677	3.2211e-153
rs12101539	15	45650666	G	C	0.972643	0.0368877	26.3677	3.2211e-153
rs66714503	15	45648038	C	G	0.972599	0.0368876	26.3666	3.31266e-153
rs2056493	15	45648272	G	A	0.972599	0.0368876	26.3666	3.31266e-153
rs67831559	15	45649307	T	G	0.972599	0.0368876	26.3666	3.31266e-153
rs4775911	15	45649787	C	A	0.972599	0.0368876	26.3666	3.31266e-153
rs11070453	15	45645154	G	C	0.972532	0.0368866	26.3655	3.41668e-153
rs4774577	15	45644685	C	A	0.972355	0.0368833	26.363	3.64259e-153
rs4774578	15	45646051	A	G	0.972412	0.0368887	26.3607	3.87051e-153
rs56850226	15	45633118	C	T	0.97212	0.0368892	26.3524	4.80913e-153
rs55885762	15	45633166	A	C	0.972007	0.0368891	26.3494	5.20541e-153
rs62206983	20	23545939	C	G	1.58594	0.060227	26.3327	8.09086e-153
rs113833966	20	23334172	A	G	2.87955	0.109393	26.323	1.05009e-152
rs74450267	20	23327258	T	C	2.92445	0.111249	26.2874	2.67615e-152
rs61524473	15	45646283	C	T	0.969465	0.0368842	26.284	2.92143e-152
rs74572151	15	45647526	G	T	0.969677	0.0369362	26.2528	6.64895e-152
rs80182840	20	23636283	C	G	-2.01858	0.0775124	-26.042	1.6574e-149
rs77114334	20	23565975	T	C	-1.38731	0.05351	-25.9262	3.3745e-148
rs188169560	20	23541754	C	T	2.4451	0.0944475	25.8885	8.99354e-148
rs62206961	20	23524646	G	A	1.548	0.0600568	25.7756	1.66735e-146
rs13036932	20	23638306	T	C	1.38495	0.0538823	25.7032	1.07361e-145
rs6048703	20	23289130	C	T	0.85642	0.0333539	25.6768	2.12361e-145
rs13040731	20	23642389	C	T	1.27628	0.0498084	25.6238	8.30375e-145
rs34200442	20	23640787	G	A	1.27449	0.0498115	25.5863	2.16802e-144
rs187197407	20	23659139	A	T	3.31945	0.130438	25.4485	7.33234e-143
rs146862630	20	23878873	A	T	1.92665	0.0759401	25.3707	5.32472e-142
rs111701119	20	23949583	A	C	1.95885	0.0772235	25.366	5.98939e-142
rs2983540	20	23932091	A	T	2.57491	0.101726	25.3122	2.34977e-141
rs7261922	20	23656915	G	A	1.27171	0.0503171	25.2739	6.17802e-141
rs16985619	20	23654318	A	G	1.25744	0.0500557	25.1208	2.94371e-139
rs16943246	15	45720597	A	G	0.942591	0.0375429	25.107	4.16446e-139
rs6515322	20	23285329	T	C	0.858741	0.0342213	25.0938	5.81858e-139
rs3004093	20	23303987	A	G	0.848696	0.0340487	24.9259	3.89673e-137
rs2995720	20	23296874	A	G	0.850804	0.0341335	24.9258	3.91339e-137
rs2995710	20	23292302	G	A	0.852023	0.0341932	24.9179	4.75561e-137
rs2185872	20	23301920	T	G	0.84795	0.0340795	24.8815	1.1798e-136
rs2995727	20	23299011	T	A	0.849496	0.0341465	24.878	1.28772e-136
rs3004096	20	23305768	G	T	0.844328	0.0339896	24.8408	3.2502e-136
rs28569043	15	45730926	T	A	0.925335	0.0372836	24.8188	5.62124e-136
rs1974981	15	45729123	G	A	0.923609	0.0372578	24.7897	1.1575e-135
rs59889118	15	45618730	A	G	0.932742	0.0376443	24.7778	1.55759e-135
rs78916169	20	23405904	T	G	-1.72848	0.0698785	-24.7355	4.43254e-135
rs2995728	20	23301280	C	A	0.842948	0.0340832	24.7321	4.83586e-135
rs12593402	15	45617392	A	G	0.929104	0.0375676	24.7315	4.89932e-135
rs12593370	15	45617417	T	C	0.929112	0.0375733	24.728	5.35124e-135
rs2405230	20	23304207	G	A	0.841755	0.0340537	24.7185	6.76671e-135
rs2995719	20	23296320	C	T	0.84341	0.0341374	24.7063	9.1442e-135
rs2995722	20	23297320	G	A	0.875221	0.0354831	24.6659	2.48719e-134
rs2995717	20	23295246	T	C	0.875122	0.0354811	24.6645	2.57243e-134
rs2995724	20	23298296	C	T	0.875081	0.0354846	24.6609	2.81651e-134
rs3004092	20	23303844	C	T	0.839786	0.0340633	24.6537	3.36056e-134
rs28679834	15	45616206	T	C	0.925167	0.0375798	24.6187	7.96023e-134
rs4815193	20	23294556	T	C	0.842375	0.0342855	24.5694	2.67958e-133
rs6049098	20	23753693	G	A	0.851643	0.0349978	24.3342	8.52785e-131
rs6049096	20	23753523	T	A	0.854882	0.0352269	24.2679	4.28043e-130
rs117791248	20	23731945	G	A	1.86933	0.0772753	24.1905	2.80285e-129
rs4413222	20	23744388	C	A	0.841558	0.0348797	24.1274	1.28854e-128
rs4368404	20	23744353	C	T	0.841009	0.0348808	24.1109	1.92101e-128
rs6138056	20	23743658	G	A	0.840432	0.034877	24.097	2.6843e-128
rs140696817	20	23676844	A	C	3.22592	0.134113	24.0537	7.64289e-128
rs6114257	20	23732999	G	T	0.847336	0.0352999	24.0039	2.53036e-127
rs6049072	20	23732886	C	G	0.847424	0.0353172	23.9947	3.16372e-127
rs1891685	20	23286676	C	T	0.834774	0.0348523	23.9518	8.86758e-127
rs4336009	20	23738784	G	A	0.845124	0.0352891	23.9486	9.56374e-127
rs11698213	20	23810511	G	C	1.05359	0.0441583	23.8594	8.06841e-126
rs4340603	20	23733622	T	G	0.845601	0.0354719	23.8386	1.329e-125
rs6049076	20	23737437	C	T	0.837631	0.0351828	23.808	2.76094e-125
rs4332996	20	23733434	T	C	0.839524	0.035323	23.7671	7.31933e-125
rs11696133	20	23810508	C	T	1.04886	0.0441728	23.7445	1.25346e-124
rs4490254	20	23740297	C	T	0.833068	0.0351134	23.7251	1.98903e-124
rs4419289	20	23740161	A	G	0.831202	0.0350781	23.6958	3.98865e-124
rs4627645	20	23740591	T	C	0.830673	0.0350718	23.6849	5.15752e-124
rs4514947	20	23738757	T	C	0.828718	0.035107	23.6055	3.38534e-123
rs6049078	20	23737703	A	G	0.828972	0.0351935	23.5547	1.12336e-122
rs6036517	20	23737359	T	C	0.829229	0.0352137	23.5485	1.30254e-122
rs140808476	20	23720854	A	C	3.2181	0.138145	23.2951	4.9658e-120
rs6083121	20	23396291	T	C	1.19964	0.0517232	23.1935	5.30492e-119
rs6049075	20	23736938	A	C	0.81256	0.0351692	23.1043	4.1894e-118
rs4600730	20	23734568	G	T	0.812266	0.0351912	23.0815	7.10579e-118
rs6132660	20	23763450	G	A	0.845369	0.0367205	23.0217	2.82816e-117
rs11087429	20	23467446	A	T	1.27512	0.0554727	22.9864	6.37308e-117
rs6114261	20	23742077	C	T	0.759836	0.0330813	22.9687	9.56456e-117
rs4353713	20	23791451	G	A	0.843896	0.0367879	22.9395	1.87491e-116
rs115110772	20	23722457	T	C	5.19182	0.227544	22.8168	3.12868e-115
rs6049116	20	23761401	A	G	0.829406	0.0366043	22.6587	1.14436e-113
rs6076129	20	23767335	G	C	0.828859	0.0365816	22.6578	1.16797e-113
rs6049133	20	23777379	G	C	0.828802	0.0365907	22.6506	1.37517e-113
rs118146215	20	23537622	T	C	2.86428	0.126467	22.6484	1.44648e-113
rs6076130	20	23777114	T	C	0.82841	0.0365807	22.6461	1.5239e-113
rs6083265	20	23776813	C	G	0.828405	0.0365808	22.6459	1.53235e-113
rs6049122	20	23769467	G	A	0.82843	0.0365821	22.6458	1.53525e-113
rs6049127	20	23772921	T	C	0.828352	0.036581	22.6443	1.58759e-113
rs6049130	20	23776643	T	C	0.828317	0.0365807	22.6436	1.61584e-113
rs6048778	20	23373770	G	A	0.740154	0.0326897	22.6418	1.67989e-113
rs6036534	20	23774560	G	A	0.828217	0.0365812	22.6405	1.73129e-113
rs6083266	20	23779303	C	T	0.827703	0.0365786	22.6281	2.29611e-113
rs143920283	20	23199699	T	G	2.04934	0.0905693	22.6273	2.33467e-113
rs4437030	20	23774000	T	C	0.827504	0.0365763	22.624	2.51476e-113
rs6049101	20	23756529	G	A	0.828336	0.0366142	22.6234	2.55403e-113
rs201215851	20	23758800	T	C	-1.01575	0.044904	-22.6205	2.73123e-113
rs6036540	20	23793451	T	C	0.828633	0.0366449	22.6125	3.26427e-113
rs6036544	20	23797488	T	A	0.828536	0.0366468	22.6087	3.55915e-113
rs6036531	20	23762946	C	T	0.826828	0.036586	22.5996	4.37843e-113
rs9806699	15	45740392	A	G	0.80923	0.0358138	22.5955	4.7987e-113
rs117671467	20	23554317	C	T	3.33713	0.147693	22.595	4.85257e-113
rs6049147	20	23794069	A	T	0.827804	0.0366442	22.5903	5.40038e-113
rs6049118	20	23762460	A	C	0.826409	0.0365827	22.5902	5.41385e-113
rs6049134	20	23779557	A	G	0.827006	0.0366144	22.5869	5.82413e-113
rs117477475	20	23535013	A	G	2.85185	0.126291	22.5816	6.57382e-113
rs6049117	20	23761474	C	T	0.826337	0.0365957	22.5802	6.79281e-113
rs6049135	20	23783368	T	C	0.824867	0.0365358	22.577	7.29996e-113
rs6049131	20	23777059	G	T	0.825779	0.0365883	22.5695	8.64351e-113
rs6049148	20	23796547	C	T	0.827029	0.0366485	22.5665	9.24609e-113
rs6049105	20	23757914	C	G	0.825414	0.0365976	22.5538	1.23288e-112
rs202091766	20	23758804	C	T	-1.01326	0.0449316	-22.5512	1.30922e-112
rs3004172	20	23966470	T	C	2.64215	0.117349	22.5153	2.93333e-112
rs4332997	20	23803520	C	G	0.825629	0.0367017	22.4957	4.575e-112
rs113822376	20	23539013	G	A	-3.03308	0.134963	-22.4734	7.54668e-112
rs5001319	20	23774006	T	G	0.827739	0.0369042	22.4294	2.03471e-111
rs5001318	20	23774010	T	A	0.827739	0.0369042	22.4294	2.03471e-111
rs5001317	20	23774011	C	A	0.827739	0.0369042	22.4294	2.03471e-111
rs73902185	20	23783369	G	A	0.819585	0.0365719	22.4102	3.12786e-111
rs13045869	20	23819599	T	C	0.938819	0.0421517	22.2724	6.84976e-110
rs3004102	20	23475613	G	C	0.754534	0.0339431	22.2294	1.78491e-109
rs191190156	20	23632200	G	A	-0.877596	0.0396458	-22.1359	1.42598e-108
rs3004101	20	23475491	T	C	0.752791	0.0340141	22.1317	1.56398e-108
rs761725	20	23402735	G	A	1.11275	0.0503104	22.1177	2.13178e-108
rs2983289	20	23475486	G	A	0.75196	0.0340176	22.105	2.82787e-108
rs6132673	20	23811714	T	C	0.92692	0.0420026	22.0682	6.39127e-108
rs117492213	20	23418327	A	G	3.47762	0.157632	22.0616	7.38194e-108
rs6138130	20	23811688	C	T	0.927442	0.0420399	22.061	7.49399e-108
rs185588976	20	23235965	C	A	2.64574	0.120049	22.0388	1.22227e-107
rs6049137	20	23783397	A	G	0.770114	0.0349446	22.0381	1.24059e-107
rs8182947	20	23811186	C	T	0.93088	0.0422435	22.0361	1.30018e-107
rs55837531	20	23614304	T	C	-3.42946	0.155653	-22.0327	1.40101e-107
rs35649770	20	23450803	G	C	-1.18443	0.0539789	-21.9425	1.02103e-106
rs192455477	20	23235964	A	G	2.62411	0.119608	21.9393	1.09755e-106
rs74495533	20	23385233	C	T	1.89369	0.0863723	21.9247	1.50983e-106
rs200459539	20	23632049	C	T	-0.872509	0.0398455	-21.8973	2.7556e-106
rs201718728	20	23632051	T	A	-0.872509	0.0398455	-21.8973	2.7556e-106
rs73102386	20	23634146	G	A	-0.867348	0.0396812	-21.8579	6.53969e-106
rs6049089	20	23747693	A	G	0.855116	0.0393478	21.7322	1.01684e-104
rs6138149	20	23846840	T	C	0.898047	0.0414103	21.6866	2.74875e-104
rs6138148	20	23846726	T	G	0.897966	0.0414107	21.6844	2.87949e-104
rs118182967	20	23278303	G	A	3.63955	0.168064	21.6557	5.36286e-104
rs141641930	20	23083963	G	A	2.00603	0.0926411	21.6538	5.59351e-104
rs112385480	20	23504771	G	A	-2.51989	0.116467	-21.6361	8.2379e-104
rs6049191	20	23847165	T	G	0.895222	0.0414176	21.6145	1.31155e-103
rs4815228	20	23752363	T	C	0.844366	0.0391003	21.5949	2.00821e-103
rs12903181	15	45583053	A	T	-0.750441	0.0347779	-21.5781	2.8851e-103
rs6076126	20	23752553	C	T	0.843671	0.0391079	21.5729	3.22728e-103
rs6049196	20	23848349	C	T	0.893318	0.0414263	21.564	3.90962e-103
rs112950650	20	23632409	G	A	-0.844961	0.0392915	-21.5049	1.3996e-102
rs113794502	20	23631539	G	C	-0.844925	0.0392977	-21.5006	1.53689e-102
rs8122969	20	23632847	C	T	-0.844397	0.0392894	-21.4917	1.86006e-102
rs55656752	20	23631510	A	T	-0.844453	0.0392925	-21.4915	1.87041e-102
rs8116240	20	23632730	T	C	-0.844087	0.0392879	-21.4847	2.16544e-102
rs112213361	20	23631523	A	G	-0.844143	0.0392989	-21.4801	2.39198e-102
rs73102366	20	23631654	T	C	-0.843715	0.0392954	-21.4711	2.90258e-102
rs8124308	20	23633094	C	T	-0.842987	0.0392816	-21.4601	3.6768e-102
rs73102363	20	23631599	G	C	-0.843282	0.0392954	-21.4601	3.67954e-102
rs73102364	20	23631602	G	A	-0.843282	0.0392954	-21.4601	3.67954e-102
rs73102379	20	23633245	C	T	-0.842485	0.0392829	-21.4466	4.91128e-102
rs58578197	20	23631309	C	T	-0.842649	0.0392911	-21.4463	4.94081e-102
rs73102376	20	23633232	T	C	-0.842417	0.0392828	-21.4449	5.09061e-102
rs60143382	20	23631067	A	G	-0.842093	0.03928	-21.4382	5.88016e-102
rs55724037	20	23631068	C	T	-0.842093	0.03928	-21.4382	5.88016e-102
rs73102381	20	23633548	T	G	-0.84142	0.0393104	-21.4045	1.21245e-101
rs76052509	20	23627628	T	C	-0.850247	0.0397391	-21.3957	1.46467e-101
rs80276314	20	23630631	A	T	-0.840163	0.0392848	-21.3865	1.78578e-101
rs6049136	20	23783374	C	A	0.779853	0.0365602	21.3307	5.89819e-101
rs73102358	20	23629817	A	C	-0.837051	0.0393054	-21.2961	1.23468e-100
rs2145232	20	23629158	A	G	-0.835993	0.039265	-21.291	1.37428e-100
rs6036548	20	23805832	A	G	0.806029	0.0378999	21.2673	2.28006e-100
rs78178383	20	23650089	C	A	0.772782	0.0363852	21.2389	4.17474e-100
rs73102353	20	23628608	T	G	-0.833653	0.0392603	-21.234	4.63585e-100
rs2983287	20	23466559	C	T	0.714951	0.033691	21.2208	6.13682e-100
rs2984257	20	23960568	T	C	1.72969	0.0816447	21.1856	1.29752e-99
rs6114215	20	23628444	A	C	-0.832122	0.0392807	-21.184	1.34216e-99
rs2405368	20	23627354	A	T	-0.83126	0.0392436	-21.1821	1.39829e-99
rs73102352	20	23627610	T	C	-0.831438	0.0392557	-21.1801	1.4583e-99
rs4407312	20	23807028	C	A	0.804549	0.0379942	21.1756	1.60459e-99
rs6114211	20	23625940	T	C	-0.82903	0.0391929	-21.1526	2.6131e-99
rs552347373	20	23196308	G	T	2.88042	0.136217	21.1458	3.01325e-99
rs199513870	20	23632053	A	G	-0.859271	0.0406623	-21.1319	4.05191e-99
rs6138139	20	23827431	G	A	0.881835	0.0417513	21.1211	5.08634e-99
rs6132676	20	23830158	G	A	0.881855	0.0417573	21.1186	5.36568e-99
rs113349902	20	23829931	A	G	0.881522	0.0417524	21.1131	6.02832e-99
rs11699607	20	23830834	G	C	0.880984	0.0417599	21.0964	8.57654e-99
rs2424586	20	23626072	C	T	0.826706	0.0391881	21.0958	8.68611e-99
rs747924	20	23626954	G	A	0.827208	0.0392191	21.092	9.42167e-99
rs8122922	20	23632776	C	T	-0.831307	0.0394218	-21.0875	1.03625e-98
rs8116249	20	23632787	G	C	-0.831296	0.0394236	-21.0863	1.0641e-98
rs11699452	20	23837189	T	C	0.879787	0.0417574	21.069	1.53063e-98
rs181098269	20	23613994	T	C	4.51127	0.214119	21.069	1.53104e-98
rs4355180	20	23831427	T	C	0.879637	0.0417591	21.0646	1.68165e-98
rs11699520	20	23837634	C	A	0.879333	0.0417472	21.0633	1.7275e-98
rs67121560	20	23833294	G	A	0.87935	0.0417584	21.058	1.93021e-98
rs11698834	20	23832595	C	T	0.879181	0.0417593	21.0535	2.1229e-98
rs4322904	20	23834307	A	G	0.87939	0.0417809	21.0477	2.40333e-98
rs2424585	20	23626037	T	C	0.824557	0.0391793	21.0457	2.50238e-98
rs4504066	20	23808324	C	T	0.801778	0.0381402	21.0219	4.13943e-98
rs4239738	20	23808604	A	T	0.801589	0.0381596	21.0062	5.75802e-98
rs550136611	20	23619782	A	G	4.4795	0.213316	20.9994	6.64317e-98
rs6049138	20	23783442	C	T	0.767651	0.036677	20.93	2.8518e-97
rs2424584	20	23625334	T	C	0.816596	0.0390947	20.8876	6.94028e-97
rs844911	20	23138430	T	C	0.883111	0.0423543	20.8506	1.50604e-96
rs6138131	20	23814236	A	C	0.866623	0.041588	20.8383	1.94561e-96
rs10485647	20	23651589	A	G	0.759842	0.0364639	20.8382	1.94972e-96
rs6138132	20	23815786	A	G	0.865843	0.0415889	20.8191	2.90695e-96
rs8184710	20	23813618	A	G	0.865721	0.0415853	20.818	2.97731e-96
rs6132675	20	23820159	C	T	0.865664	0.0415889	20.8148	3.17787e-96
rs6132674	20	23819270	T	G	0.865485	0.0415879	20.811	3.44426e-96
rs112533666	20	23650369	C	T	0.758745	0.0364627	20.8088	3.60039e-96
rs6515432	20	23841984	T	C	0.865804	0.0416338	20.7957	4.73456e-96
rs73102335	20	23624264	T	G	-0.81067	0.0390294	-20.7708	7.96147e-96
rs6132679	20	23842400	T	A	0.864736	0.0416635	20.7552	1.0996e-95
rs6138150	20	23847009	C	T	0.863105	0.041592	20.7517	1.18342e-95
rs11698737	20	23839352	G	T	0.863832	0.0416358	20.7473	1.29529e-95
rs112998431	20	23466644	C	T	-2.62186	0.126372	-20.7472	1.29888e-95
rs6515431	20	23841802	A	G	0.86323	0.0416256	20.738	1.57451e-95
rs66754062	20	23839051	G	A	0.862859	0.0416302	20.7268	1.98649e-95
rs6138146	20	23842352	C	T	0.863656	0.0416716	20.7253	2.04979e-95
rs6132678	20	23842323	A	G	0.863179	0.0416583	20.7205	2.26444e-95
rs76159852	20	23656467	A	G	0.754095	0.0363968	20.7187	2.35036e-95
rs113360256	20	23656525	A	G	0.754102	0.0363989	20.7177	2.39804e-95
rs6132677	20	23840242	C	T	0.862136	0.0416355	20.7068	3.01086e-95
rs6138151	20	23847180	T	C	0.860842	0.0415991	20.6938	3.94059e-95
rs73102333	20	23623917	A	G	-0.806004	0.0389953	-20.6693	6.5498e-95
rs73104315	20	23657305	T	A	0.747609	0.0363341	20.576	4.50546e-94
rs77471737	20	23783384	C	G	0.753517	0.0366833	20.5411	9.22953e-94
rs77042861	20	23783385	T	G	0.753444	0.036683	20.5393	9.58479e-94
rs76894692	20	23783387	G	A	0.753444	0.036683	20.5393	9.58479e-94
rs73104320	20	23661479	A	G	0.743575	0.0362201	20.5293	1.17693e-93
rs73104319	20	23657494	G	A	0.745745	0.0363276	20.5283	1.20234e-93
rs6138126	20	23809055	G	A	0.785347	0.038291	20.51	1.75351e-93
rs73104306	20	23650713	T	C	0.747886	0.036529	20.4738	3.69112e-93
rs73104323	20	23663667	C	T	0.743424	0.0364223	20.4112	1.32954e-92
rs6076075	20	23424328	G	A	0.940659	0.0462452	20.3407	5.61277e-92
rs55743747	20	23806643	T	C	-0.893213	0.0440097	-20.2958	1.39923e-91
rs3923105	20	23809356	C	G	-0.900185	0.044375	-20.2859	1.71485e-91
rs55749542	20	23806536	C	T	-0.891887	0.0439895	-20.275	2.13827e-91
rs6138128	20	23809480	A	G	-0.900641	0.0444358	-20.2684	2.44744e-91
rs4610124	20	23734085	G	A	0.783173	0.0386635	20.2561	3.13524e-91
rs35969757	20	23806183	G	A	-0.88997	0.0439592	-20.2454	3.90293e-91
rs7424145	2	211559536	A	G	0.833751	0.0413375	20.1694	1.8207e-90
rs16844825	2	211571933	G	A	0.828189	0.0410682	20.1662	1.94048e-90
rs7270053	20	23806295	A	C	-0.887203	0.0439953	-20.1659	1.95326e-90
rs72946069	2	211570917	C	T	0.827499	0.0410532	20.1567	2.34785e-90
rs72944180	2	211562924	T	C	0.832477	0.0413422	20.1363	3.54996e-90
rs6114255	20	23732551	G	C	0.777754	0.0386405	20.1279	4.20294e-90
rs4673546	2	211565692	T	C	0.828128	0.0412088	20.0959	8.0104e-90
rs55932961	2	211549856	A	G	0.832051	0.0414149	20.0906	8.91733e-90
rs6076157	20	23862844	A	G	0.694377	0.0346	20.0687	1.38536e-89
rs6076124	20	23741404	A	G	0.773331	0.0385443	20.0634	1.54152e-89
rs73086800	20	23392064	A	G	1.55212	0.07752	20.0222	3.52647e-89
rs6049079	20	23737970	G	T	0.773598	0.0386822	19.9988	5.6376e-89
rs11892610	2	211575123	G	A	0.823318	0.0412092	19.979	8.38952e-89
rs4491793	20	23733242	T	G	0.77052	0.0386162	19.9533	1.40369e-88
rs4286336	20	23734417	A	G	0.769498	0.0386043	19.933	2.10639e-88
rs6049073	20	23736165	C	T	0.771195	0.0387297	19.9122	3.18844e-88
rs3815630	2	211581142	C	T	0.819749	0.0411887	19.9023	3.88756e-88
rs6114259	20	23735488	C	T	0.770992	0.0387444	19.8994	4.11503e-88
rs8125867	20	23771472	T	C	-0.992045	0.0498735	-19.8912	4.84693e-88
rs16844839	2	211581245	T	C	0.819145	0.041192	19.886	5.37599e-88
rs8120335	20	23805548	G	C	-0.870502	0.0438118	-19.8691	7.53139e-88
rs140676884	20	23731627	C	A	2.89931	0.14594	19.8665	7.94932e-88
rs80149611	20	23771427	A	G	-0.993739	0.0500259	-19.8645	8.25676e-88
rs34366418	20	23764126	A	G	-0.993734	0.0500341	-19.8611	8.82828e-88
rs4815197	20	23340408	T	G	1.0368	0.0522106	19.858	9.38341e-88
rs8126263	20	23766277	T	C	-0.993192	0.0500171	-19.857	9.57831e-88
rs66547363	20	23767632	T	C	-0.993075	0.0500268	-19.8509	1.08317e-87
rs34539044	20	23769525	C	G	-0.993075	0.0500268	-19.8509	1.08317e-87
rs17750862	20	23377815	A	G	1.39858	0.0704564	19.8503	1.09591e-87
rs13040671	20	23765817	C	A	-0.993131	0.0500377	-19.8477	1.15521e-87
rs6049113	20	23760373	A	T	-0.994416	0.0501113	-19.8441	1.23805e-87
rs143652563	20	23768883	A	G	-0.991644	0.0500234	-19.8236	1.86248e-87
rs28839188	20	23771230	T	C	-0.991644	0.0500234	-19.8236	1.86248e-87
rs6049081	20	23739702	G	A	0.764855	0.03859	19.82	1.99876e-87
rs10490322	2	211583022	T	C	0.818167	0.0412855	19.8173	2.11112e-87
rs10490323	2	211583253	A	G	0.818167	0.0412855	19.8173	2.11112e-87
rs72946100	2	211583101	T	C	0.818159	0.0412867	19.8165	2.14519e-87
rs6049110	20	23759208	A	G	-0.992635	0.0501024	-19.8121	2.34095e-87
rs4591413	20	23774138	T	C	-0.991279	0.0500344	-19.8119	2.34884e-87
rs67732832	20	23763267	A	G	-0.991689	0.0500554	-19.8118	2.3532e-87
rs72933879	2	211590507	G	A	0.816751	0.0412351	19.8072	2.58066e-87
rs34652876	20	23770447	A	G	-0.991002	0.0500363	-19.8057	2.65974e-87
rs4815196	20	23331141	G	T	1.03418	0.0522354	19.7985	3.06621e-87
rs113380933	20	23777522	A	T	-0.991114	0.0500705	-19.7944	3.32864e-87
rs56038715	2	211593337	T	G	0.8172	0.0412855	19.7939	3.36156e-87
rs56404001	2	211593436	T	C	0.8172	0.0412855	19.7939	3.36156e-87
rs56090331	2	211593659	T	G	0.8172	0.0412855	19.7939	3.36156e-87
rs35311124	20	23776223	G	A	-0.990351	0.050062	-19.7825	4.21489e-87
rs7261302	20	23756911	T	C	-0.991675	0.0501427	-19.7771	4.6943e-87
rs72933889	2	211595900	T	C	0.819604	0.0414479	19.7743	4.95782e-87
rs112782535	20	23777479	A	G	-0.99007	0.0500737	-19.7723	5.16092e-87
rs6083252	20	23739504	T	C	0.76155	0.0385242	19.7681	5.60376e-87
rs6036527	20	23757561	C	G	-0.990624	0.0501209	-19.7647	5.99431e-87
rs16844862	2	211587631	T	C	0.816308	0.0413018	19.7645	6.02403e-87
rs4645066	20	23745206	A	T	0.765412	0.0387382	19.7586	6.76552e-87
rs72933859	2	211586445	T	C	0.815849	0.0413001	19.7542	7.38575e-87
rs72933873	2	211589050	A	G	0.815926	0.0413049	19.7537	7.4503e-87
rs60285414	2	211588614	A	T	0.815678	0.0412952	19.7524	7.65667e-87
rs68078958	20	23763238	T	G	-0.988166	0.0500767	-19.733	1.12176e-86
rs72933867	2	211588178	C	T	0.816314	0.041384	19.7254	1.30668e-86
rs4341999	20	23740111	T	A	0.759727	0.0385183	19.7238	1.34755e-86
rs11680929	2	211596498	A	G	0.81726	0.0414382	19.7224	1.38519e-86
rs4414750	20	23744527	G	A	0.762439	0.0386652	19.719	1.48115e-86
rs2193617	2	211573559	A	G	0.813873	0.041317	19.6983	2.23155e-86
rs6049141	20	23786639	C	G	-0.988959	0.0502206	-19.6923	2.51073e-86
rs6049139	20	23785426	A	C	-0.988573	0.05022	-19.6848	2.90805e-86
rs35345366	20	23785138	G	A	-0.988531	0.0502182	-19.6847	2.91611e-86
rs4281976	20	23745596	T	C	0.765771	0.0389588	19.6559	5.14811e-86
rs7267232	20	23787208	G	C	-0.987229	0.0502395	-19.6505	5.72999e-86
rs6049151	20	23798562	T	C	-0.988099	0.0503472	-19.6257	9.32377e-86
rs113119390	20	23385907	C	G	-2.45539	0.125116	-19.6249	9.4706e-86
rs7263006	20	23790941	A	C	-0.986156	0.0502866	-19.6107	1.25305e-85
rs149577036	20	23610570	A	G	4.49152	0.22914	19.6016	1.49832e-85
rs7264112	20	23803647	G	C	-0.990457	0.0505432	-19.5962	1.66414e-85
rs34510236	20	23802897	T	C	-0.987921	0.0504171	-19.595	1.70774e-85
rs4290725	20	23746873	T	C	0.757352	0.0387041	19.5677	2.91177e-85
rs4470397	20	23734608	T	G	0.757306	0.0387076	19.5648	3.08614e-85
rs66786422	20	23795803	A	G	-0.984416	0.0503338	-19.5578	3.54426e-85
rs111738193	20	23467170	A	T	1.4656	0.0749391	19.5572	3.58559e-85
rs6049146	20	23792870	T	A	-0.983351	0.0502984	-19.5503	4.09876e-85
rs7509167	20	23787991	T	C	-0.982888	0.050318	-19.5335	5.69925e-85
rs146617300	20	23958136	G	A	1.37758	0.0708949	19.4313	4.1963e-84
rs145704759	20	23957661	C	G	1.37584	0.0708488	19.4194	5.29167e-84
rs2379307	20	23957000	A	G	1.37486	0.0708135	19.4152	5.74206e-84
rs2984255	20	23957396	T	G	1.37466	0.0708284	19.4083	6.55669e-84
rs113942535	20	23418946	T	C	-2.51969	0.130211	-19.3508	2.00416e-83
rs6049088	20	23746143	A	C	0.755898	0.0390921	19.3363	2.65615e-83
rs4642010	20	23853181	A	C	0.807258	0.0420068	19.2173	2.64966e-82
rs6138152	20	23850130	G	A	0.805969	0.0419667	19.205	3.36393e-82
rs76691330	20	23465830	T	C	-1.89297	0.0987613	-19.1671	6.96287e-82
rs116548544	20	23723592	A	G	1.5811	0.0827974	19.096	2.72744e-81
rs145529382	20	23722793	C	T	-2.44704	0.128509	-19.0418	7.68832e-81
rs184146052	20	23944440	G	A	4.52715	0.238247	19.0019	1.64451e-80
rs10166381	2	211637695	C	T	-0.806198	0.042567	-18.9395	5.38946e-80
rs72933893	2	211599246	G	A	0.80079	0.0423037	18.9295	6.51225e-80
rs112007621	20	23688488	A	G	-1.37716	0.0727682	-18.9253	7.06429e-80
rs2216405	2	211616894	G	A	0.801031	0.0423442	18.9171	8.24208e-80
rs10172053	2	211644647	G	T	0.807474	0.0426901	18.9148	8.61687e-80
rs56364701	2	211607873	G	T	0.801549	0.0424125	18.8989	1.16452e-79
rs149981938	2	211626075	G	A	0.801818	0.0424269	18.8988	1.16623e-79
rs57364222	2	211608286	A	C	0.801396	0.0424116	18.8957	1.23746e-79
rs16844874	2	211602416	C	T	0.799223	0.0422979	18.8951	1.25156e-79
rs56298236	2	211606024	T	C	0.801288	0.0424116	18.8931	1.29839e-79
rs10206976	2	211614638	T	G	0.806168	0.0426754	18.8907	1.36016e-79
rs56320616	2	211606119	A	G	0.800811	0.0424138	18.8809	1.63817e-79
rs10490325	2	211609901	G	C	0.798307	0.0422885	18.8776	1.74121e-79
rs10490324	2	211598400	T	C	0.799344	0.0424112	18.8475	3.08249e-79
rs35394656	2	211623969	C	T	0.8022	0.0425931	18.834	3.97315e-79
rs78087469	2	211642360	T	C	0.80181	0.0427058	18.7752	1.2053e-78
rs113205253	2	211626542	A	C	0.803569	0.0428222	18.7652	1.45329e-78
rs112206077	2	211652153	T	C	0.802656	0.0428098	18.7494	1.9596e-78
rs188512336	20	23692374	T	C	5.01669	0.267746	18.7368	2.48424e-78
rs72941839	2	211651923	C	T	0.801996	0.0428059	18.7356	2.53621e-78
rs10932359	2	211635487	A	G	0.794015	0.0423968	18.7282	2.91798e-78
rs4513233	2	211603471	A	G	0.79392	0.0424283	18.712	3.95064e-78
rs8615	20	23355423	T	C	0.6616	0.0353694	18.7054	4.46839e-78
rs2983539	20	23930543	A	C	1.27194	0.0682393	18.6394	1.53947e-77
rs3004163	20	23925708	A	G	1.27147	0.0682604	18.6268	1.94684e-77
rs2984254	20	23953105	T	C	1.25714	0.0677436	18.5573	7.11461e-77
rs6083177	20	23554129	A	C	-0.682914	0.0368739	-18.5203	1.41781e-76
rs116162831	20	23928581	C	T	1.26011	0.0680804	18.5091	1.74332e-76
rs3004167	20	23953421	G	A	1.25824	0.068018	18.4986	2.11659e-76
rs3004166	20	23950855	T	G	1.25754	0.0680215	18.4874	2.60685e-76
rs2984251	20	23947416	T	C	1.2578	0.0680714	18.4777	3.12443e-76
rs2984256	20	23938195	G	C	1.25658	0.0680342	18.4698	3.61651e-76
rs2984258	20	23938370	C	T	1.25641	0.0680334	18.4675	3.76902e-76
rs2983542	20	23934297	T	G	1.25563	0.0680225	18.459	4.41199e-76
rs2984252	20	23948726	T	C	1.24901	0.067892	18.397	1.38924e-75
rs74893814	20	23209333	G	C	2.14969	0.116861	18.3953	1.4351e-75
rs56194005	20	23386209	T	A	1.43108	0.0779389	18.3616	2.66557e-75
rs2984260	20	23961742	A	G	1.47758	0.0805506	18.3435	3.71802e-75
rs534795992	20	23777063	C	A	2.6192	0.143002	18.3158	6.19759e-75
rs35339750	20	23068608	A	G	0.978241	0.0536841	18.2222	3.4416e-74
rs6138153	20	23850162	C	T	0.767137	0.0421662	18.1932	5.84619e-74
rs12613336	2	211569399	C	T	0.720536	0.0396126	18.1896	6.24574e-74
rs4560045	2	211566343	A	T	0.721906	0.0397222	18.1739	8.30855e-74
rs1806743	20	23962967	T	C	1.45591	0.0801429	18.1664	9.52737e-74
rs35275385	20	23851935	G	A	0.76549	0.0421902	18.1438	1.43734e-73
rs73901921	20	23118229	T	G	1.17064	0.0647216	18.0873	4.00615e-73
rs6048539	20	23066338	C	G	0.967847	0.0535116	18.0867	4.05763e-73
rs3004171	20	23965453	G	C	1.51319	0.083851	18.0462	8.46328e-73
rs41282284	20	23168858	G	T	1.06154	0.0588399	18.0412	9.24439e-73
rs2984264	20	23941085	G	A	1.20496	0.0674832	17.8557	2.60883e-71
rs3004165	20	23940965	A	T	1.20494	0.0674832	17.8554	2.62124e-71
rs6048677	20	23265769	T	A	0.617962	0.0347395	17.7885	8.68731e-71
rs117720777	20	23610222	A	G	4.64871	0.261591	17.7709	1.18667e-70
rs3737267	15	45702799	G	A	1.10447	0.0621889	17.7599	1.44504e-70
rs17682579	20	23077649	T	C	0.922531	0.0521452	17.6916	4.86817e-70
rs199727177	20	23881176	A	T	-1.1399	0.064558	-17.657	8.99202e-70
rs75889578	20	23882871	A	C	-1.13956	0.0645578	-17.6518	9.85861e-70
rs4387871	20	23833854	C	T	0.681557	0.0387022	17.6103	2.05441e-69
rs4673553	2	211608379	G	T	0.573938	0.0326127	17.5986	2.52538e-69
rs6076046	20	23267744	A	G	0.610716	0.0348392	17.5296	8.52061e-69
rs1541233	20	23267540	G	A	0.610627	0.0348484	17.5224	9.6681e-69
rs1541232	20	23267480	G	A	0.609691	0.0348529	17.4933	1.61285e-68
rs4815191	20	23268637	C	T	0.609828	0.0348896	17.4788	2.07759e-68
rs72623569	20	23875172	T	G	-1.11391	0.0637558	-17.4715	2.36149e-68
rs13433363	20	23081250	T	C	0.921117	0.0527488	17.4623	2.77387e-68
rs2071444	20	23858334	A	G	0.742182	0.0425168	17.4562	3.08748e-68
rs6113938	20	23080463	A	G	0.920691	0.0527456	17.4553	3.13575e-68
rs4482558	20	23888483	T	C	-1.11217	0.0637249	-17.4527	3.28468e-68
rs4284896	20	23888372	G	A	-1.11192	0.0637337	-17.4463	3.66732e-68
rs11700205	20	23887723	A	T	-1.11186	0.0637377	-17.4443	3.80302e-68
rs72623573	20	23885544	G	T	-1.11195	0.0637451	-17.4437	3.84327e-68
rs6106749	20	23887747	A	G	-1.11143	0.063729	-17.4399	4.10252e-68
rs6036551	20	23820151	G	T	0.672983	0.0385907	17.439	4.17315e-68
rs7269623	20	23876365	T	G	-1.11199	0.0638017	-17.4288	4.98956e-68
rs72623570	20	23875298	A	G	-1.11098	0.063763	-17.4236	5.47116e-68
rs35138163	20	23858715	A	T	0.739746	0.0425192	17.3979	8.55733e-68
rs1541231	20	23266813	C	T	0.605876	0.0348355	17.3925	9.40741e-68
rs34269359	20	23859319	A	G	0.73905	0.0425225	17.3802	1.16542e-67
rs6036362	20	23264119	C	T	0.604064	0.0347652	17.3755	1.26358e-67
rs117882224	20	23587910	G	A	-1.22897	0.070801	-17.3581	1.71469e-67
rs72623568	20	23869377	A	G	-1.10751	0.0638865	-17.3356	2.5314e-67
rs145323868	20	23327785	C	G	3.60175	0.208002	17.3159	3.56767e-67
rs72623566	20	23864935	C	T	-1.10538	0.0638608	-17.3092	4.01352e-67
rs72623567	20	23865107	C	T	-1.10418	0.0638545	-17.2921	5.39827e-67
rs35557175	20	23858897	G	A	0.73506	0.042535	17.2813	6.50504e-67
rs6113933	20	23071575	A	G	0.911328	0.0527397	17.2797	6.68521e-67
rs13037695	20	23071920	T	C	0.907718	0.0526625	17.2365	1.41259e-66
rs6106598	20	23073904	T	C	0.904817	0.0525973	17.2027	2.53375e-66
rs143848865	20	23673371	A	G	4.83538	0.28112	17.2004	2.63696e-66
rs13044734	20	23669451	A	G	2.99406	0.174476	17.1603	5.26066e-66
rs149153106	20	23171117	T	C	3.26269	0.190263	17.1483	6.47313e-66
rs6083261	20	23770704	A	G	0.601042	0.0351327	17.1078	1.29854e-65
rs844843	20	23091261	A	C	-0.724328	0.0423535	-17.102	1.43534e-65
rs11697244	20	23898978	T	C	-1.09573	0.0642968	-17.0418	4.02464e-65
rs73100843	20	23314617	A	G	2.14101	0.125744	17.0267	5.20118e-65
rs6048678	20	23265897	T	C	0.590437	0.0347036	17.0137	6.49923e-65
rs11070460	15	45808928	A	C	-0.551079	0.0324387	-16.9883	1.00226e-64
rs10192282	2	211599746	T	C	0.688692	0.0406882	16.9261	2.88909e-64
rs10932352	2	211599621	T	C	0.688551	0.0406981	16.9185	3.28628e-64
rs10932353	2	211600061	T	C	0.688189	0.0406909	16.9126	3.63449e-64
rs75682318	2	211605442	G	A	0.687761	0.0406845	16.9047	4.15308e-64
rs10932355	2	211600311	G	A	0.687447	0.0406857	16.8965	4.77086e-64
rs57548804	2	211604450	A	C	0.687186	0.0406859	16.89	5.32955e-64
rs7421152	2	211601239	T	A	0.687046	0.0406781	16.8898	5.34543e-64
rs2160847	2	211601116	C	T	0.68675	0.0406858	16.8794	6.3828e-64
rs66826907	2	211598061	A	G	0.688277	0.0407936	16.8722	7.20833e-64
rs55781041	2	211605844	A	G	0.687293	0.0407727	16.8567	9.36504e-64
rs67868327	2	211602746	T	G	0.681512	0.0407909	16.7075	1.1568e-62
rs145839684	20	23718307	A	G	2.57959	0.154406	16.7065	1.1752e-62
rs73100837	20	23311049	T	G	2.10701	0.126127	16.7055	1.19582e-62
rs17777738	2	211604005	A	G	0.681125	0.0407858	16.7001	1.30989e-62
rs1203982	20	23233896	G	A	-0.751987	0.0450362	-16.6974	1.36949e-62
rs6132591	20	23264517	G	C	0.578158	0.0347353	16.6447	3.30774e-62
rs542655607	20	23747269	G	A	2.47648	0.14961	16.5529	1.5271e-61
rs112083234	20	23108021	G	A	1.91672	0.115949	16.5307	2.20774e-61
rs559346757	20	23747270	G	A	2.4692	0.149693	16.4951	3.97907e-61
rs13386028	2	211547400	A	C	-0.545136	0.0330909	-16.4739	5.65274e-61
rs528976037	20	23747268	C	G	2.45141	0.149487	16.3988	1.95227e-60
rs113041247	20	23161975	A	G	0.974112	0.0595952	16.3455	4.68494e-60
rs7684	2	211543147	G	T	-0.547746	0.0336437	-16.2808	1.3511e-59
rs112122488	20	23162669	C	T	0.968684	0.0596489	16.2398	2.63889e-59
rs2371015	2	211549609	T	C	-0.543071	0.0337048	-16.1126	2.08117e-58
rs11887861	2	211548693	A	C	-0.542975	0.0337039	-16.1102	2.1652e-58
rs4813487	20	23246833	G	T	0.567509	0.0355646	15.9571	2.54289e-57
rs113372617	20	23073466	C	T	1.79588	0.11257	15.9535	2.6952e-57
rs75954360	20	24308733	G	A	1.58723	0.0995104	15.9504	2.82922e-57
rs73905211	20	23100819	A	G	0.982727	0.061637	15.9438	3.14714e-57
rs6036360	20	23258457	A	T	0.566694	0.0356873	15.8794	8.79643e-57
rs1203985	20	23244737	G	T	-0.56596	0.0356584	-15.8717	9.94637e-57
rs1541228	20	23256515	A	G	0.565507	0.0356748	15.8517	1.36725e-56
rs1891684	20	23255843	G	T	0.563749	0.0356973	15.7925	3.50657e-56
rs6114025	20	23250945	G	A	0.584635	0.0370591	15.7757	4.56821e-56
rs4672596	2	211648806	C	T	0.521551	0.0331378	15.7389	8.18888e-56
rs1541234	20	23267657	C	G	0.568265	0.0361224	15.7317	9.17892e-56
rs6083065	20	23242151	T	G	-0.563927	0.0358813	-15.7165	1.1666e-55
rs6106601	20	23092466	G	A	0.968554	0.0617242	15.6916	1.72554e-55
rs3746732	20	23065342	G	A	-0.581063	0.0370554	-15.6809	2.04224e-55
rs7270823	20	23213545	G	T	-0.755298	0.0482247	-15.6621	2.74894e-55
rs72623571	20	23878894	A	G	-1.05038	0.0672114	-15.628	4.68917e-55
rs6036361	20	23264045	G	A	0.561965	0.0360085	15.6065	6.5762e-55
rs1578078	20	23203040	T	C	-0.765772	0.0491144	-15.5916	8.302e-55
rs6083072	20	23262770	C	T	0.556268	0.0356948	15.584	9.35041e-55
rs4813488	20	23246953	C	T	0.555138	0.0356485	15.5725	1.1188e-54
rs35073727	20	23193918	T	C	-0.759782	0.0488515	-15.5529	1.52056e-54
rs4813479	20	23076914	C	T	-0.566183	0.0364056	-15.5521	1.53994e-54
rs6048654	20	23246129	G	A	0.55445	0.0357041	15.529	2.20592e-54
rs11087422	20	23247297	G	A	0.553655	0.0356549	15.5282	2.23739e-54
rs1203987	20	23245623	G	A	-0.554448	0.0357127	-15.5252	2.34051e-54
rs111597968	20	23056864	T	C	1.79374	0.115551	15.5234	2.40858e-54
rs1936010	20	23252365	G	T	0.553952	0.0356988	15.5174	2.64715e-54
rs238653	20	23499533	T	C	0.672689	0.0433616	15.5135	2.81318e-54
rs1891683	20	23249745	C	T	0.553647	0.035694	15.5109	2.92589e-54
rs1203986	20	23245161	C	G	-0.554163	0.0357295	-15.51	2.97151e-54
rs6106715	20	23770266	G	C	0.53289	0.0343636	15.5074	3.09123e-54
rs1210142	20	23240767	T	C	-0.55549	0.0358217	-15.5071	3.1058e-54
rs1541229	20	23254674	C	A	0.553518	0.0357005	15.5045	3.23495e-54
rs150080077	20	23840726	T	C	1.84343	0.118903	15.5036	3.27869e-54
rs4815182	20	23219051	C	A	0.746353	0.0481579	15.498	3.57669e-54
rs1114220	20	23250206	G	A	0.553195	0.0356946	15.498	3.57775e-54
rs1114221	20	23250083	T	C	0.552979	0.0356952	15.4917	3.94728e-54
rs11678511	2	211637186	G	A	0.516266	0.0333433	15.4834	4.4947e-54
rs4813489	20	23251947	C	T	0.552195	0.035693	15.4707	5.47338e-54
rs4815187	20	23252047	G	A	0.552195	0.035693	15.4707	5.47338e-54
rs1203984	20	23240297	A	G	-0.554253	0.0358324	-15.4679	5.70929e-54
rs6114035	20	23263501	C	T	0.553828	0.0358082	15.4665	5.83814e-54
rs2050735	20	23229291	A	T	0.749771	0.0484822	15.4649	5.99115e-54
rs12205178	6	160648923	A	G	0.740364	0.0478759	15.4642	6.05048e-54
rs3119308	6	160654659	G	T	0.740119	0.0478697	15.4611	6.34946e-54
rs2050734	20	23228946	C	A	0.749552	0.0484849	15.4595	6.51176e-54
rs113920370	20	23152287	T	C	1.46897	0.0950768	15.4504	7.50411e-54
rs13036595	20	23242022	A	G	-0.553229	0.0358158	-15.4465	7.96486e-54
rs6137842	20	23125674	T	C	0.892883	0.0579533	15.4069	1.47006e-53
rs9766047	6	160666801	T	G	0.739532	0.0480032	15.4059	1.49409e-53
rs77373737	6	160652473	C	T	0.738358	0.0479408	15.4015	1.59998e-53
rs3101823	6	160661168	G	T	0.737778	0.0479067	15.4003	1.62917e-53
rs10945657	6	160652929	G	T	0.738207	0.0479394	15.3988	1.6687e-53
rs11753349	6	160652678	G	A	0.738116	0.0479401	15.3966	1.72479e-53
rs10945658	6	160658130	T	C	0.737147	0.047923	15.3819	2.16499e-53
rs73901924	20	23122335	T	C	0.888099	0.0578003	15.365	2.81212e-53
rs6132569	20	23127661	A	G	0.887034	0.0578687	15.3284	4.94031e-53
rs3127575	6	160644012	T	C	0.736081	0.0480499	15.3191	5.70234e-53
rs2424522	20	23236347	C	G	-0.548562	0.035848	-15.3024	7.36561e-53
rs56820994	20	23112807	C	T	0.88684	0.0579926	15.2923	8.60784e-53
rs6137844	20	23130488	A	G	0.887631	0.0580459	15.2919	8.66172e-53
rs2424520	20	23234639	T	C	-0.547927	0.0358561	-15.2813	1.01882e-52
rs61419534	20	23268799	A	C	0.781679	0.0511605	15.279	1.05652e-52
rs6137845	20	23132578	T	C	0.890434	0.0583206	15.2679	1.2513e-52
rs2096253	20	23259778	A	G	0.54145	0.0355338	15.2376	1.99013e-52
rs2887915	2	211554574	T	C	-0.51986	0.0341204	-15.236	2.03857e-52
rs56267268	20	23251681	G	T	0.766233	0.0503134	15.2292	2.26352e-52
rs151189518	20	23762779	A	G	2.19413	0.14426	15.2096	3.05691e-52
rs10755577	6	160640494	T	C	0.737143	0.048493	15.201	3.48089e-52
rs1572709	20	23230565	C	T	0.746983	0.0491612	15.1946	3.84247e-52
rs1209528	20	23245270	T	A	-0.548578	0.0361228	-15.1865	4.34681e-52
rs192967384	20	23757880	T	C	2.17981	0.143544	15.1857	4.40073e-52
rs12474200	2	211557445	C	T	-0.517802	0.034119	-15.1764	5.07185e-52
rs10490320	2	211556975	C	T	-0.517601	0.0341219	-15.1692	5.65712e-52
rs3101824	6	160634047	T	C	0.736854	0.0486	15.1616	6.35039e-52
rs6114036	20	23263502	A	G	0.540863	0.0356733	15.1616	6.35247e-52
rs184355987	20	23382682	A	G	4.87784	0.321739	15.1609	6.42292e-52
rs35359496	20	23149849	G	A	-0.72931	0.0481087	-15.1596	6.54489e-52
rs1891681	20	23245257	T	C	-0.547021	0.0361194	-15.1448	8.20172e-52
rs76729883	20	24083855	T	G	1.56554	0.10338	15.1435	8.36115e-52
rs1891682	20	23245260	C	T	-0.546675	0.0361229	-15.1338	9.70027e-52
rs59406734	2	211560910	T	C	-0.516168	0.0341375	-15.1203	1.19048e-51
rs1028523	20	23456538	G	A	0.698129	0.0461987	15.1114	1.36113e-51
rs192444060	20	23393244	T	C	2.92882	0.19382	15.111	1.37061e-51
rs12204502	6	160636110	T	C	0.734547	0.0486459	15.0999	1.62249e-51
rs10945656	6	160635886	A	G	0.734064	0.0486405	15.0916	1.83903e-51
rs12204445	6	160636031	T	C	0.73413	0.0486503	15.0899	1.88607e-51
rs371921881	20	23575799	C	G	5.58115	0.369949	15.0863	1.99323e-51
rs3127592	6	160637844	C	T	0.733339	0.0486258	15.0813	2.15087e-51
rs3103352	6	160638725	A	G	0.733145	0.0486144	15.0808	2.16564e-51
rs34397775	20	23170450	A	G	-0.728787	0.0483647	-15.0686	2.60612e-51
rs77166114	6	160635116	A	C	0.733247	0.0486678	15.0664	2.69509e-51
rs4123902	6	160628053	T	A	0.735698	0.0488337	15.0654	2.73581e-51
rs12215128	6	160631670	C	T	0.734834	0.048788	15.0618	2.88948e-51
rs3127593	6	160638003	T	A	0.732285	0.0486366	15.0563	3.14165e-51
rs12207180	6	160633107	A	T	0.732921	0.0486806	15.0557	3.16741e-51
rs10945655	6	160635552	A	G	0.732878	0.0486951	15.0503	3.43464e-51
rs3101821	6	160631920	A	G	0.73218	0.0487095	15.0316	4.5622e-51
rs316009	6	160675764	C	T	0.798787	0.0532208	15.0089	6.41646e-51
rs3103353	6	160638076	T	C	0.729427	0.0486619	14.9897	8.57705e-51
rs316010	6	160674557	T	C	0.797246	0.0531897	14.9887	8.70119e-51
rs3127594	6	160638104	A	T	0.729256	0.048663	14.9858	9.08865e-51
rs3127579	6	160674632	A	G	0.693245	0.0462794	14.9796	9.98622e-51
rs117086904	20	23828785	G	A	2.52263	0.168416	14.9786	1.01301e-50
rs3127604	6	160629825	C	T	0.729337	0.0487321	14.9663	1.22015e-50
rs316019	6	160670282	C	A	0.795282	0.0531499	14.963	1.28127e-50
rs3101822	6	160628590	A	G	0.730513	0.0488253	14.9618	1.30491e-50
rs316020	6	160669081	G	A	0.79473	0.0531343	14.957	1.40174e-50
rs3119304	6	160628557	C	T	0.730201	0.0488265	14.955	1.44463e-50
rs3101820	6	160630020	C	T	0.728571	0.0487272	14.952	1.51068e-50
rs2279463	6	160668389	G	A	0.689143	0.0461834	14.9219	2.37534e-50
rs3798156	6	160676216	T	C	0.691955	0.0463964	14.914	2.6733e-50
rs76147669	20	24323985	T	C	1.50095	0.101	14.8609	5.91706e-50
rs191614656	20	23702339	A	G	2.43942	0.164305	14.8469	7.28278e-50
rs535785599	6	160632422	G	A	0.727976	0.0491233	14.8194	1.09823e-49
rs183384184	20	23665382	G	C	2.44363	0.165287	14.7842	1.85426e-49
rs6048656	20	23248127	G	A	0.524258	0.0354925	14.771	2.25469e-49
rs6036352	20	23247990	G	A	0.524183	0.0354913	14.7693	2.31051e-49
rs139980154	20	23820055	T	A	2.51254	0.170123	14.769	2.32151e-49
rs75124791	20	23827441	C	G	2.50562	0.170039	14.7356	3.81128e-49
rs140908361	20	23823468	T	G	2.49817	0.169592	14.7305	4.10825e-49
rs80182235	20	23103659	A	G	1.45283	0.0988085	14.7035	6.12321e-49
rs11680187	2	211661237	T	C	0.547015	0.037307	14.6625	1.1201e-48
rs844915	20	23141550	G	C	0.516193	0.0354318	14.5686	4.44724e-48
rs4673558	2	211661897	T	C	0.543092	0.0373264	14.5498	5.85659e-48
rs316035	6	160696544	C	T	0.701267	0.0481977	14.5498	5.85664e-48
rs316034	6	160691638	G	T	0.70186	0.0482518	14.5458	6.21118e-48
rs147903026	20	23823058	T	C	2.18446	0.150303	14.5337	7.41461e-48
rs4672598	2	211661409	C	A	-0.542505	0.0373285	-14.5333	7.45663e-48
rs140344761	20	23393413	A	G	3.71292	0.255499	14.532	7.58986e-48
rs4673559	2	211673410	G	A	0.54222	0.037322	14.5282	8.03642e-48
rs316029	6	160686668	C	T	0.70123	0.0483035	14.5172	9.43029e-48
rs6049187	20	23841049	G	A	0.579058	0.0399104	14.509	1.06357e-47
rs35453359	2	211659256	T	C	0.540954	0.0373287	14.4916	1.3685e-47
rs844916	20	23141615	C	A	0.511108	0.0353131	14.4736	1.77923e-47
rs2504941	6	160677934	A	C	0.78254	0.0540796	14.4702	1.8702e-47
rs111653425	17	19474875	T	C	2.13138	0.147443	14.4556	2.31121e-47
rs67823390	2	211662974	A	C	0.540115	0.037402	14.4408	2.86564e-47
rs1005856	20	23191499	C	T	0.503395	0.0348817	14.4315	3.27904e-47
rs4815231	20	23813394	C	G	0.574774	0.0398713	14.4157	4.11956e-47
rs6036336	20	23194042	C	T	0.883104	0.0613023	14.4057	4.76248e-47
rs6113992	20	23189628	G	A	0.502507	0.0348883	14.4033	4.93355e-47
rs6132576	20	23191094	T	G	0.502445	0.0348894	14.4011	5.09628e-47
rs6036335	20	23193208	T	C	0.882666	0.0613017	14.3987	5.27204e-47
rs6113949	20	23098733	A	G	0.85677	0.0595186	14.395	5.56261e-47
rs6048598	20	23195337	T	C	0.881784	0.0612854	14.3882	6.14107e-47
rs6048596	20	23195277	G	C	0.881985	0.0613008	14.3878	6.17223e-47
rs6048597	20	23195280	A	G	0.881985	0.0613008	14.3878	6.17223e-47
rs986294	2	211671984	G	A	-0.535661	0.037302	-14.3601	9.20806e-47
rs2995729	20	23310588	G	A	-0.700848	0.0488122	-14.358	9.48731e-47
rs148370038	20	23901343	T	C	1.85337	0.12911	14.355	9.92179e-47
rs6048999	20	23676414	A	T	0.479289	0.0335693	14.2776	3.018e-46
rs11697175	20	23231713	A	G	0.919827	0.0644245	14.2776	3.01853e-46
rs6083275	20	23810857	C	G	0.573306	0.040165	14.2738	3.18931e-46
rs6083074	20	23268942	A	G	0.479817	0.0336346	14.2656	3.58733e-46
rs117988721	20	23420252	T	G	4.77931	0.335162	14.2597	3.90115e-46
rs4585101	20	23847254	C	T	0.56306	0.0395091	14.2514	4.39406e-46
rs17748988	20	22930149	G	A	1.31987	0.0926432	14.2468	4.69244e-46
rs6036560	20	23843284	G	A	0.56384	0.0396056	14.2364	5.44883e-46
rs844910	20	23137436	C	T	0.51077	0.0358849	14.2336	5.67024e-46
rs6106743	20	23848024	T	G	0.56214	0.0395086	14.2283	6.11646e-46
rs6049186	20	23840240	C	T	0.563233	0.0396094	14.2197	6.91875e-46
rs6114343	20	23839994	A	C	0.562526	0.0396133	14.2004	9.10699e-46
rs6049181	20	23839245	A	G	0.562379	0.0396132	14.1968	9.59602e-46
rs6083308	20	23839581	G	T	0.562383	0.0396224	14.1936	1.00413e-45
rs62206883	20	23168504	C	T	0.497947	0.0350964	14.188	1.08725e-45
rs947009	20	23679191	G	T	0.475264	0.0334982	14.1877	1.09134e-45
rs10177945	2	211660898	T	C	-0.513089	0.036221	-14.1655	1.49736e-45
rs6106616	20	23175755	G	A	-0.494068	0.0348983	-14.1574	1.68173e-45
rs844935	20	23161807	A	C	0.491949	0.034761	14.1523	1.80658e-45
rs844928	20	23155438	C	T	0.491641	0.0347581	14.1446	2.01574e-45
rs6049183	20	23839517	G	A	0.56111	0.0396735	14.1432	2.05716e-45
rs4239741	20	23830607	C	T	0.561518	0.039704	14.1426	2.07469e-45
rs13404853	2	211657917	A	C	-0.512264	0.0362253	-14.1411	2.12041e-45
rs4283489	20	23831918	C	T	0.561461	0.0397045	14.141	2.12255e-45
rs4383409	20	23824926	C	G	0.561702	0.0397241	14.1401	2.15095e-45
rs844926	20	23154249	A	G	0.491302	0.034759	14.1345	2.32744e-45
rs6083298	20	23823856	G	A	0.56134	0.0397219	14.1318	2.42026e-45
rs4494832	20	23817023	C	G	0.561481	0.0397371	14.1299	2.48431e-45
rs4815234	20	23819631	A	G	0.561356	0.0397348	14.1276	2.56878e-45
rs6083293	20	23820701	C	A	0.561343	0.039737	14.1265	2.61014e-45
rs844927	20	23154915	A	G	0.491041	0.0347619	14.1258	2.63223e-45
rs844925	20	23154215	C	T	0.49099	0.0347589	14.1256	2.64223e-45
rs4815236	20	23826783	G	A	0.561011	0.039723	14.1231	2.7369e-45
rs6049164	20	23822106	G	T	0.560809	0.039737	14.113	3.15798e-45
rs4815242	20	23841381	G	T	0.560051	0.0396851	14.1124	3.18616e-45
rs4077908	20	23816006	C	A	0.560869	0.0397469	14.111	3.24878e-45
rs6076138	20	23816516	G	A	0.560863	0.0397469	14.1109	3.25646e-45
rs61523998	20	23206347	G	A	0.86863	0.061575	14.1069	3.44622e-45
rs75153485	20	23207237	G	T	0.87004	0.0616798	14.1058	3.50068e-45
rs10164524	2	211664333	G	A	-0.485054	0.0343912	-14.104	3.58888e-45
rs4815235	20	23826347	G	C	0.560313	0.0397367	14.1006	3.76372e-45
rs4640456	20	23822776	G	T	0.560243	0.039732	14.1005	3.76804e-45
rs4467342	20	23830392	C	A	0.559715	0.039721	14.0912	4.30571e-45
rs117748404	20	23276345	T	C	-2.05278	0.145722	-14.087	4.5717e-45
rs6048636	20	23222685	T	C	0.867261	0.0615886	14.0815	4.93467e-45
rs7272365	20	23205915	T	C	0.867084	0.0615855	14.0794	5.08735e-45
rs6048637	20	23223024	A	G	0.867132	0.0615892	14.0793	5.09212e-45
rs6076136	20	23811174	C	T	0.565883	0.040198	14.0774	5.23107e-45
rs73901963	20	23217941	T	G	0.866949	0.0615892	14.0763	5.31074e-45
rs77561712	20	23178327	C	T	0.867275	0.0616169	14.0753	5.38824e-45
rs78873497	20	23181285	A	G	0.867224	0.0616162	14.0746	5.44018e-45
rs77158017	20	23181237	C	T	0.866982	0.0616156	14.0708	5.73909e-45
rs6049178	20	23836124	G	A	0.558305	0.0397067	14.0607	6.6202e-45
rs6083304	20	23837038	C	A	0.558268	0.0397067	14.0598	6.70683e-45
rs6049179	20	23836146	C	T	0.558072	0.0397077	14.0545	7.22871e-45
rs6036557	20	23838133	T	C	0.559032	0.0397882	14.0502	7.67919e-45
rs4815181	20	23176512	T	C	-0.864365	0.0615212	-14.0499	7.71809e-45
rs6036558	20	23838139	A	C	0.558875	0.0397907	14.0454	8.22472e-45
rs6049175	20	23834550	G	A	0.557857	0.0397207	14.0445	8.32618e-45
rs4458285	20	23814018	C	G	0.557756	0.0397215	14.0417	8.6647e-45
rs6083276	20	23811039	C	T	0.563716	0.0401628	14.0358	9.41342e-45
rs79069007	20	23226418	C	T	0.864729	0.0616426	14.0281	1.04914e-44
rs73901944	20	23195761	G	C	0.863998	0.0616684	14.0104	1.34645e-44
rs80267770	20	23197778	C	T	0.863998	0.0616684	14.0104	1.34645e-44
rs16985096	20	23197403	G	A	0.863937	0.0616685	14.0094	1.36593e-44
rs6036490	20	23694879	T	C	0.492503	0.0351881	13.9963	1.64253e-44
rs78820176	15	45939977	C	G	0.827062	0.0591402	13.9848	1.931e-44
rs12998006	2	211669006	C	T	0.507106	0.036264	13.9837	1.95914e-44
rs6049177	20	23834729	A	C	0.554762	0.0397618	13.9521	3.05283e-44
rs75359417	15	45939978	T	G	0.824128	0.0591214	13.9396	3.63972e-44
rs6049012	20	23693161	T	C	0.489747	0.0351728	13.924	4.52715e-44
rs10485641	20	23217817	A	G	0.857855	0.0616302	13.9194	4.82892e-44
rs844905	20	23131778	C	G	-0.479574	0.0345007	-13.9004	6.29938e-44
rs2983282	20	23452579	C	A	0.612539	0.04408	13.8961	6.68902e-44
rs6036549	20	23816655	A	T	0.552954	0.0398001	13.8933	6.95705e-44
rs761722	20	23330842	G	C	0.852768	0.0613988	13.889	7.38591e-44
rs3761275	20	23328865	G	A	0.850967	0.0612939	13.8834	7.98699e-44
rs3761274	20	23328545	C	A	0.850044	0.0612641	13.8751	8.96782e-44
rs10490328	2	211657851	A	G	-0.503959	0.036324	-13.874	9.10623e-44
rs6132599	20	23334199	C	G	0.853309	0.0615483	13.8641	1.04575e-43
rs6083222	20	23676953	G	A	0.464849	0.0335968	13.8361	1.54347e-43
rs36037305	2	211684149	G	A	0.497247	0.0360091	13.8089	2.25084e-43
rs10485640	20	23149739	G	A	0.726783	0.0526395	13.8068	2.31886e-43
rs6114231	20	23689049	C	T	0.462426	0.0335029	13.8026	2.45911e-43
rs315986	6	160659952	T	C	0.716398	0.0519108	13.8006	2.52857e-43
rs6036489	20	23687426	T	C	0.462383	0.0335059	13.8	2.54692e-43
rs4990306	20	23729486	G	T	0.4856	0.0351943	13.7977	2.63219e-43
rs6049008	20	23687514	G	T	0.462295	0.0335056	13.7975	2.63639e-43
rs4646239	6	160646232	C	T	0.727506	0.0527535	13.7907	2.90094e-43
rs2424519	20	23233429	T	C	-0.51554	0.0374051	-13.7826	3.24297e-43
rs2405680	20	23683878	G	C	0.461821	0.0335147	13.7797	3.37942e-43
rs6132600	20	23334256	G	A	0.846536	0.0614354	13.7793	3.39573e-43
rs4422222	20	23729500	C	T	0.484746	0.0351995	13.7714	3.78832e-43
rs186403002	20	24069262	T	C	2.88322	0.209382	13.7701	3.85566e-43
rs6137901	20	23334212	A	G	0.845973	0.0614405	13.769	3.91729e-43
rs6049000	20	23676980	G	C	0.462526	0.0335933	13.7684	3.94789e-43
rs844903	20	23131543	T	C	-0.473763	0.0344394	-13.7564	4.66083e-43
rs553723881	20	23731910	T	C	4.80754	0.350128	13.7308	6.63753e-43
rs80347651	20	22903202	A	G	1.58086	0.115362	13.7035	9.66926e-43
rs6114144	20	23462022	C	T	-2.53955	0.185329	-13.7029	9.7507e-43
rs791578	6	160667056	C	T	0.708318	0.0517558	13.6858	1.23519e-42
rs12478788	2	211681243	A	G	0.493055	0.0360343	13.6829	1.28426e-42
rs581611	6	160649726	A	G	0.707903	0.0518378	13.6561	1.85617e-42
rs191718233	20	23747265	T	G	2.36999	0.17355	13.6559	1.86036e-42
rs190613261	20	23794844	A	G	-2.52819	0.185137	-13.6558	1.86416e-42
rs147381177	20	23557519	T	C	4.1412	0.303313	13.6532	1.93113e-42
rs4571130	20	23768086	T	A	0.456773	0.0334649	13.6493	2.03782e-42
rs315978	6	160652858	C	T	0.707412	0.0518322	13.6481	2.07176e-42
rs5002316	2	211545224	C	T	-0.48137	0.0352746	-13.6464	2.12178e-42
rs34299192	20	23675079	C	T	0.464183	0.0340221	13.6436	2.20416e-42
rs6036500	20	23718339	G	A	0.480131	0.035266	13.6146	3.28126e-42
rs4142151	2	211546113	C	T	-0.479929	0.0352648	-13.6093	3.52609e-42
rs4142153	2	211545918	G	C	-0.479689	0.0352662	-13.6019	3.89807e-42
rs4629230	20	23700872	G	A	0.478267	0.0351783	13.5955	4.25725e-42
rs4795384	17	37716771	G	C	0.504253	0.0371013	13.5912	4.51247e-42
rs677888	17	37461018	G	T	-0.51275	0.0377274	-13.5909	4.5331e-42
rs12600751	17	37553651	C	G	-0.503724	0.0370654	-13.5901	4.58253e-42
rs6049037	20	23717099	C	G	0.478959	0.0352568	13.5849	4.92279e-42
rs844904	20	23131695	C	A	-0.467002	0.034391	-13.5792	5.32129e-42
rs68178216	17	37526241	C	A	-0.503011	0.0370484	-13.5771	5.47271e-42
rs9894500	17	37515735	C	G	-0.502831	0.0370465	-13.573	5.7915e-42
rs8076494	17	37516722	C	T	-0.502831	0.0370465	-13.573	5.7915e-42
rs7223438	17	37521355	C	T	-0.502844	0.0370488	-13.5725	5.83205e-42
rs9898170	17	37510092	C	T	-0.502775	0.0370465	-13.5715	5.91289e-42
rs8068427	17	37511517	A	G	-0.502775	0.0370465	-13.5715	5.91289e-42
rs9747342	17	37474196	T	C	-0.502662	0.0370511	-13.5667	6.30747e-42
rs6036502	20	23720246	C	T	0.478242	0.0352526	13.5661	6.35853e-42
rs10221223	17	37489100	G	T	-0.502536	0.0370448	-13.5656	6.40211e-42
rs6503503	17	37514373	A	G	-0.502555	0.0370467	-13.5654	6.41892e-42
rs10491128	17	37551988	A	G	-0.502542	0.0370529	-13.5628	6.65259e-42
rs113825099	17	37553136	A	G	-0.502542	0.0370529	-13.5628	6.65259e-42
rs679995	17	37441679	T	A	-0.502458	0.0370492	-13.5619	6.73562e-42
rs2983610	20	23703626	G	T	0.478166	0.0352595	13.5613	6.78862e-42
rs7218074	17	37542342	C	A	-0.50236	0.0370451	-13.5608	6.84149e-42
rs12600625	17	37552781	A	G	-0.502279	0.0370533	-13.5556	7.34316e-42
rs6036493	20	23703694	C	G	0.477911	0.0352592	13.5542	7.48135e-42
rs9908760	17	37499059	C	T	-0.501962	0.0370447	-13.5502	7.90437e-42
rs9894864	17	37507443	A	G	-0.501947	0.0370446	-13.5498	7.9447e-42
rs7359658	17	37503204	C	T	-0.501929	0.0370446	-13.5493	7.99807e-42
rs7405770	17	37684407	A	T	0.503018	0.0371311	13.5471	8.24399e-42
rs4331582	20	23718857	G	T	0.477468	0.0352477	13.5461	8.35745e-42
rs12939831	17	37570373	G	A	0.501859	0.0370491	13.5458	8.3934e-42
rs12948560	17	37570986	G	A	0.501859	0.0370491	13.5458	8.3934e-42
rs9944411	17	37483599	C	T	-0.501803	0.0370468	-13.5451	8.46924e-42
rs4795357	17	37569551	C	T	0.501835	0.0370515	13.5443	8.56654e-42
rs4239222	17	37696235	T	G	0.502904	0.0371332	13.5432	8.68565e-42
rs4795362	17	37573516	G	A	0.501578	0.0370495	13.5381	9.3231e-42
rs55722796	17	37612086	T	C	0.501605	0.0370517	13.538	9.33379e-42
rs12937703	17	37571963	A	G	0.501559	0.0370495	13.5375	9.38919e-42
rs185310693	20	23461940	C	T	3.40991	0.251937	13.5348	9.74787e-42
rs6049021	20	23701032	C	G	0.477122	0.035253	13.5342	9.82516e-42
rs56114949	17	37554289	T	C	-0.50137	0.0370504	-13.5321	1.01103e-41
rs12938268	17	37572139	A	G	0.501186	0.037051	13.5269	1.08486e-41
rs4614993	20	23700663	T	A	0.476577	0.035235	13.5257	1.10356e-41
rs4377399	20	23700757	T	A	0.476577	0.035235	13.5257	1.10356e-41
rs6036507	20	23721992	G	A	0.476791	0.0352532	13.5248	1.11726e-41
rs6049018	20	23700289	T	C	0.476422	0.0352347	13.5214	1.16934e-41
rs4507162	20	23719557	T	A	0.476627	0.0352549	13.5195	1.20077e-41
rs4332992	20	23721459	C	A	0.476575	0.0352511	13.5194	1.20103e-41
rs7208714	17	37543792	G	A	-0.501004	0.0370597	-13.5188	1.21079e-41
rs62207469	20	23705634	G	A	0.476523	0.0352534	13.5171	1.23992e-41
rs6049041	20	23720259	C	G	0.47648	0.0352508	13.5169	1.24376e-41
rs6049046	20	23721260	G	A	0.47647	0.0352506	13.5166	1.2469e-41
rs6049045	20	23721140	C	A	0.47645	0.0352505	13.5161	1.25621e-41
rs62643389	20	23705673	A	T	0.476456	0.0352523	13.5156	1.26517e-41
rs6132651	20	23694313	G	A	0.477289	0.0353167	13.5145	1.28333e-41
rs35793560	20	23704942	C	T	0.476217	0.0352537	13.5083	1.3977e-41
rs149747746	20	23674859	T	C	-1.60536	0.118849	-13.5076	1.41073e-41
rs4794813	17	37670994	T	A	0.501275	0.0371326	13.4996	1.57231e-41
rs7261570	20	23142478	T	C	0.712408	0.0527791	13.4979	1.60841e-41
rs7215889	17	37407762	T	C	0.49996	0.0370495	13.4944	1.688e-41
rs76301786	20	23146315	A	G	0.713608	0.0528826	13.4942	1.69202e-41
rs11868029	17	37650304	G	A	0.501026	0.0371318	13.4932	1.71537e-41
rs6036491	20	23701257	T	C	0.475639	0.0352588	13.4899	1.79204e-41
rs12948381	17	37571925	C	T	0.499824	0.0370558	13.4884	1.82993e-41
rs6049050	20	23723065	A	T	0.474719	0.0352622	13.4625	2.59769e-41
rs6114248	20	23711882	G	A	0.474626	0.0352649	13.4589	2.73046e-41
rs6036513	20	23725888	A	G	0.474189	0.0352542	13.4506	3.05545e-41
rs79996778	20	23614991	T	C	-1.22344	0.0909947	-13.4452	3.28688e-41
rs77762328	20	22958289	G	C	1.60335	0.119291	13.4407	3.49367e-41
rs6049059	20	23725804	C	T	0.473833	0.0352552	13.4401	3.51973e-41
rs12623361	2	211544966	T	C	-0.480087	0.0358344	-13.3974	6.26404e-41
rs6132617	20	23420151	C	G	0.811903	0.0606186	13.3936	6.58883e-41
rs6114084	20	23419265	C	A	0.811504	0.0606628	13.3773	8.20801e-41
rs6132611	20	23404864	A	C	-0.451671	0.0337843	-13.3693	9.14587e-41
rs73104325	20	23664640	C	G	0.507692	0.0379799	13.3674	9.37487e-41
rs7756836	6	160689257	C	T	0.633231	0.0474254	13.3521	1.15078e-40
rs3127573	6	160681393	G	A	0.633262	0.0474544	13.3446	1.27298e-40
rs76182445	6	160683146	A	G	0.633088	0.047443	13.3442	1.28063e-40
rs3127578	6	160698155	C	T	0.633239	0.047494	13.333	1.48714e-40
rs6137947	20	23414630	A	C	0.809351	0.0607057	13.3324	1.50033e-40
rs6137950	20	23418722	A	T	0.809137	0.0607045	13.3291	1.56745e-40
rs4343536	20	23729134	C	G	0.471676	0.0353999	13.3242	1.67405e-40
rs17757442	20	23421101	A	G	0.80752	0.060635	13.3177	1.82608e-40
rs12945015	17	37570879	T	G	0.496013	0.0372471	13.3168	1.84831e-40
rs6137948	20	23416845	A	G	0.807929	0.0607	13.3102	2.01914e-40
rs10194936	2	211548437	G	A	-0.476222	0.035783	-13.3086	2.06258e-40
rs4477985	20	23728847	G	A	0.471066	0.0353998	13.307	2.10711e-40
rs16844814	2	211561457	C	T	-0.476404	0.0358156	-13.3016	2.26644e-40
rs6132615	20	23413200	C	T	0.810632	0.0609473	13.3005	2.2983e-40
rs3119309	6	160685072	T	C	0.631481	0.0474801	13.2999	2.3181e-40
rs3892306	20	23728157	T	C	0.470606	0.0353908	13.2974	2.39672e-40
rs35707188	2	211561484	G	A	-0.476115	0.0358091	-13.2959	2.44418e-40
rs80235590	20	23414111	T	C	0.807148	0.0607109	13.2949	2.47665e-40
rs113198169	20	23404705	T	C	0.806248	0.0606706	13.2889	2.68387e-40
rs3119311	6	160693107	C	T	0.630321	0.04744	13.2867	2.76513e-40
rs17499326	2	211561606	T	A	-0.475738	0.035806	-13.2865	2.77125e-40
rs6132610	20	23403987	T	C	0.806082	0.0606711	13.2861	2.78789e-40
rs77908916	20	23405626	G	C	0.806082	0.0606711	13.2861	2.78789e-40
rs34648279	20	23402935	G	T	0.806023	0.0606711	13.2851	2.82384e-40
rs56094936	20	23401586	A	G	0.805945	0.0606662	13.2849	2.83146e-40
rs79250740	20	23417165	A	G	0.806408	0.0607093	13.2831	2.90172e-40
rs74273791	20	23418067	T	A	0.806383	0.0607093	13.2827	2.91702e-40
rs4142152	2	211546043	T	C	-0.475778	0.0358224	-13.2816	2.96042e-40
rs6137941	20	23400848	A	G	0.805006	0.0606139	13.2809	2.9886e-40
rs4467202	2	211562991	G	A	-0.47549	0.0358125	-13.2772	3.1385e-40
rs3119310	6	160692375	A	G	0.630754	0.04751	13.2762	3.17946e-40
rs10445807	2	211562538	C	T	-0.475286	0.0358074	-13.2734	3.30233e-40
rs35878111	2	211560998	G	T	-0.475127	0.0358069	-13.2691	3.49597e-40
rs10445307	17	37623466	G	A	0.492912	0.0371522	13.2674	3.57967e-40
rs2371018	2	211554721	C	T	-0.474481	0.0357651	-13.2666	3.61662e-40
rs6132609	20	23400412	C	A	0.802781	0.0605348	13.2615	3.87115e-40
rs13402741	2	211557219	G	C	-0.47476	0.0358056	-13.2594	3.98164e-40
rs2371024	2	211560100	T	C	-0.474763	0.0358073	-13.2588	4.01097e-40
rs2371016	2	211551944	C	G	-0.474459	0.0357854	-13.2585	4.03173e-40
rs4310998	2	211551889	T	C	-0.474515	0.0357915	-13.2578	4.06857e-40
rs7219014	17	37624790	G	A	0.494151	0.0372742	13.2572	4.10043e-40
rs13401591	2	211562105	T	C	-0.474638	0.0358077	-13.2552	4.2091e-40
rs13415037	2	211562124	G	T	-0.474638	0.0358077	-13.2552	4.2091e-40
rs2371025	2	211560116	C	T	-0.474689	0.0358129	-13.2547	4.23774e-40
rs9288420	2	211552621	A	G	-0.47417	0.0357851	-13.2505	4.48364e-40
rs35863145	2	211547329	A	G	-0.474285	0.0357991	-13.2485	4.60198e-40
rs138198919	20	22957552	A	G	1.60724	0.121327	13.2472	4.6901e-40
rs2371021	2	211559061	T	C	-0.474281	0.0358087	-13.2449	4.83231e-40
rs74328504	20	24105305	A	T	1.5732	0.11882	13.2402	5.14363e-40
rs12470865	2	211557762	A	C	-0.4741	0.0358098	-13.2394	5.19577e-40
rs144626521	20	23406847	T	C	0.802875	0.0606448	13.239	5.22615e-40
rs12469291	2	211686656	C	G	0.47989	0.0362523	13.2375	5.3297e-40
rs3127572	6	160682218	G	A	0.626636	0.0473403	13.2368	5.37603e-40
rs2371019	2	211558500	G	T	-0.473942	0.0358087	-13.2354	5.4797e-40
rs2371022	2	211559089	A	G	-0.473908	0.0358094	-13.2342	5.57144e-40
rs13402511	2	211556880	A	G	-0.474272	0.0358401	-13.233	5.65911e-40
rs13016820	2	211560623	A	G	-0.473857	0.0358113	-13.2321	5.729e-40
rs2371020	2	211558583	T	A	-0.473718	0.035811	-13.2283	6.02415e-40
rs2371023	2	211559526	A	G	-0.473678	0.035811	-13.2272	6.11564e-40
rs6137945	20	23406136	T	C	0.812473	0.0614574	13.2201	6.71867e-40
rs1010269	17	59448945	G	A	-0.578763	0.0437852	-13.2182	6.88644e-40
rs112734453	20	23000322	T	G	1.66337	0.125845	13.2176	6.94231e-40
rs4513357	20	23728979	C	T	0.468924	0.0354894	13.2131	7.37493e-40
rs17830281	20	23350525	T	C	0.80058	0.0606033	13.2102	7.6642e-40
rs79660071	15	45819695	G	A	0.948453	0.0718056	13.2086	7.82436e-40
rs986293	2	211672261	G	A	-0.464153	0.0352059	-13.184	1.08546e-39
rs6137915	20	23358509	T	C	0.798454	0.0605857	13.1789	1.16019e-39
rs3004161	20	23915604	A	G	0.707471	0.0536958	13.1755	1.21382e-39
rs972829	20	22795263	C	T	1.76471	0.133967	13.1727	1.25893e-39
rs6137914	20	23358364	T	C	0.79794	0.0605865	13.1703	1.30145e-39
rs6132605	20	23354839	C	A	0.797736	0.060586	13.167	1.35878e-39
rs3827085	20	23356985	T	A	0.797736	0.060586	13.167	1.35878e-39
rs6137913	20	23357725	A	G	0.797736	0.060586	13.167	1.35878e-39
rs6137919	20	23363163	C	T	0.797736	0.060586	13.167	1.35878e-39
rs6137920	20	23363436	T	C	0.797736	0.060586	13.167	1.35878e-39
rs3827086	20	23357331	T	C	0.797638	0.0605867	13.1652	1.39103e-39
rs17757228	20	23351288	T	A	0.797499	0.0605867	13.1629	1.43412e-39
rs6137910	20	23346515	G	C	0.797494	0.0605867	13.1629	1.43572e-39
rs3746733	20	23349749	T	C	0.797494	0.0605867	13.1629	1.43572e-39
rs78588741	20	23342798	G	C	0.797409	0.0605816	13.1626	1.44135e-39
rs2281428	20	23400050	T	C	0.79718	0.0605735	13.1605	1.48025e-39
rs2983538	20	23908996	A	G	0.707035	0.0537241	13.1605	1.48135e-39
rs77673953	20	23398794	C	G	0.797167	0.0605794	13.159	1.50949e-39
rs56334525	20	23365812	G	A	0.797298	0.0605893	13.1591	1.50955e-39
rs55851398	20	23365601	G	C	0.797273	0.0605876	13.159	1.51065e-39
rs74809795	20	23372383	C	A	0.797291	0.0605899	13.1588	1.51442e-39
rs6137929	20	23376357	A	G	0.797559	0.0606105	13.1588	1.51573e-39
rs6137930	20	23376732	A	G	0.797559	0.0606105	13.1588	1.51573e-39
rs6137931	20	23376875	C	G	0.797559	0.0606105	13.1588	1.51573e-39
rs3736755	20	23377642	T	C	0.797559	0.0606105	13.1588	1.51573e-39
rs2281434	20	23378101	A	C	0.797559	0.0606105	13.1588	1.51573e-39
rs6132606	20	23367453	A	G	0.797233	0.0605893	13.158	1.53124e-39
rs117800300	20	23382389	A	G	0.79764	0.0606236	13.1573	1.54585e-39
rs12625164	20	23354269	C	T	0.797074	0.0605812	13.1571	1.54881e-39
rs6137917	20	23360369	A	G	0.797121	0.0605872	13.1566	1.55977e-39
rs148330789	20	22986790	T	C	1.56834	0.119218	13.1552	1.58881e-39
rs77427524	20	23396380	T	G	0.796942	0.0605802	13.1552	1.58926e-39
rs6137927	20	23372513	G	A	0.79657	0.0605845	13.1481	1.74524e-39
rs1936011	20	23341912	C	G	0.796316	0.0605752	13.1459	1.79654e-39
rs4776162	15	45914510	G	A	0.954173	0.0725891	13.1449	1.8216e-39
rs6137907	20	23344511	T	C	0.796293	0.0605796	13.1446	1.8279e-39
rs8183135	20	23384284	T	C	0.796468	0.0606008	13.1429	1.87004e-39
rs6137938	20	23389127	G	C	0.796468	0.0606008	13.1429	1.87004e-39
rs6137936	20	23385232	T	C	0.79641	0.0606007	13.1419	1.89367e-39
rs6137937	20	23385419	A	G	0.79641	0.0606007	13.1419	1.89367e-39
rs2295238	20	23387946	G	C	0.79641	0.0606007	13.1419	1.89367e-39
rs2995100	20	23903973	A	G	0.711182	0.0541194	13.141	1.91721e-39
rs6137939	20	23390206	G	A	0.795805	0.0605981	13.1325	2.14444e-39
rs2995684	20	23920194	C	A	0.705628	0.0537329	13.1321	2.15468e-39
rs74244951	15	45608318	A	G	1.00868	0.0768199	13.1305	2.2037e-39
rs6137951	20	23429459	C	T	0.796437	0.0606789	13.1254	2.35427e-39
rs3004160	20	23912443	C	T	0.703676	0.0537219	13.0985	3.3585e-39
rs17681712	20	22903508	C	A	1.51934	0.116117	13.0846	4.03913e-39
rs12439938	15	45594119	A	G	1.0042	0.0768504	13.0669	5.09048e-39
rs13413683	2	211671014	T	C	-0.461212	0.0352979	-13.0663	5.13376e-39
rs1048314	20	23728233	T	G	0.463859	0.03552	13.0591	5.64049e-39
rs3004159	20	23911109	C	A	0.701422	0.053716	13.058	5.72304e-39
rs4673548	2	211571627	C	T	0.432918	0.0331642	13.0538	6.04716e-39
rs11070458	15	45771751	T	C	0.937331	0.0718202	13.0511	6.26604e-39
rs12909221	15	45902779	T	C	0.424285	0.0325293	13.0432	6.94937e-39
rs2371031	2	211570074	C	A	0.432712	0.0331935	13.036	7.62993e-39
rs4416286	20	23729534	T	C	0.462009	0.0354652	13.0271	8.58275e-39
rs4268993	20	23729536	A	G	0.462009	0.0354652	13.0271	8.58275e-39
rs191535969	20	23246056	C	T	3.14374	0.241766	13.0032	1.17317e-38
rs1076776	20	23427399	G	A	0.784447	0.0604283	12.9815	1.55903e-38
rs59602419	2	211547820	G	A	-0.466001	0.0359137	-12.9756	1.68301e-38
rs79026208	20	23674460	T	C	-3.22022	0.248267	-12.9708	1.79246e-38
rs3746737	20	23424638	T	C	0.783419	0.0604076	12.9689	1.83691e-38
rs35576418	2	211796425	A	T	0.440771	0.0340005	12.9637	1.96606e-38
rs2277765	20	23425163	T	C	0.782492	0.0604193	12.951	2.31844e-38
rs146100854	20	22917113	T	C	1.54973	0.119799	12.9361	2.81603e-38
rs10932363	2	211673494	A	C	-0.48794	0.0377341	-12.931	3.00875e-38
rs4310999	2	211750298	A	G	0.479736	0.0371199	12.924	3.29766e-38
rs12618979	2	211748002	C	A	0.472271	0.0366316	12.8924	4.96549e-38
rs189620166	20	23895353	A	G	-2.7756	0.215414	-12.885	5.46934e-38
rs17681748	20	22924548	A	G	1.56595	0.121664	12.8711	6.54954e-38
rs6049026	20	23702189	T	G	0.43099	0.0335424	12.8491	8.70394e-38
rs17678015	2	211739710	C	T	0.468994	0.0365085	12.8462	9.03866e-38
rs6113951	20	23101263	T	C	0.711517	0.0554225	12.8381	1.00376e-37
rs10184345	2	211670070	G	A	-0.451485	0.0352154	-12.8207	1.25627e-37
rs2216403	2	211573391	T	G	0.424431	0.0331386	12.8078	1.48411e-37
rs9646848	2	211669460	C	T	-0.451134	0.0352349	-12.8036	1.56545e-37
rs116402366	5	176790807	A	G	-1.39793	0.109351	-12.7839	2.01667e-37
rs2193618	2	211573464	C	T	0.423557	0.0331395	12.781	2.09226e-37
rs4672590	2	211575322	C	G	0.423594	0.033153	12.7769	2.20579e-37
rs10184528	2	211575134	T	A	0.423351	0.0331531	12.7696	2.42478e-37
rs2111713	2	211576458	A	G	0.423023	0.0331561	12.7585	2.79516e-37
rs10211086	2	211575748	G	C	0.422649	0.0331563	12.7472	3.23225e-37
rs2371032	2	211572464	A	G	0.422809	0.0331868	12.7403	3.53168e-37
rs72945420	2	211736816	C	A	0.466474	0.0366521	12.7271	4.1823e-37
rs34974800	2	211754572	T	C	0.467746	0.036761	12.724	4.35127e-37
rs13003948	2	211742269	A	G	0.46678	0.0367015	12.7183	4.67953e-37
rs7264667	20	23761395	G	A	0.423024	0.0332733	12.7136	4.96767e-37
rs117841106	20	23952895	T	C	3.01958	0.237637	12.7067	5.42647e-37
rs13029304	2	211750925	A	G	0.466313	0.0367136	12.7014	5.80952e-37
rs73087691	20	23137370	A	G	0.704049	0.0554435	12.6985	6.02692e-37
rs187049592	20	23759683	A	G	-2.18639	0.172207	-12.6963	6.19854e-37
rs4337250	15	45885502	T	C	0.420388	0.0331188	12.6933	6.43656e-37
rs11697006	20	23757966	C	G	0.42296	0.0333301	12.69	6.7166e-37
rs201619854	2	211768514	T	G	0.438846	0.0346359	12.6703	8.6415e-37
rs74586046	2	211667283	A	G	-0.48014	0.0379128	-12.6643	9.32115e-37
rs79315307	20	24089849	A	G	3.06899	0.2424	12.6608	9.74341e-37
rs35225899	2	211673514	C	T	-0.47963	0.0378917	-12.6579	1.01132e-36
rs9646847	2	211669173	A	G	-0.477604	0.0377634	-12.6473	1.15839e-36
rs10204536	2	211668760	T	G	-0.477715	0.0377728	-12.6471	1.16124e-36
rs4673545	2	211565535	C	A	0.457434	0.036171	12.6464	1.17077e-36
rs13418705	2	211667256	T	G	-0.478783	0.0378758	-12.6409	1.25653e-36
rs6132658	20	23758976	A	G	0.420975	0.0333188	12.6348	1.35757e-36
rs6036530	20	23759983	T	C	0.419836	0.0332622	12.622	1.59727e-36
rs6049111	20	23759439	T	C	0.419715	0.033267	12.6166	1.71083e-36
rs6049106	20	23758700	A	C	0.419491	0.033264	12.611	1.83753e-36
rs4419179	2	211734831	C	G	0.462078	0.0366758	12.599	2.13833e-36
rs187669204	20	23805475	C	A	-2.48738	0.197437	-12.5983	2.15698e-36
rs6036529	20	23759878	G	T	0.418994	0.0332642	12.5959	2.22314e-36
rs7261342	20	23756827	A	G	0.419444	0.0333172	12.5894	2.41453e-36
rs139634109	20	22883007	T	A	1.49855	0.119044	12.5882	2.45212e-36
rs7261217	20	23756855	T	A	0.419313	0.0333159	12.586	2.52267e-36
rs6138080	20	23763219	C	T	0.418281	0.0332416	12.5831	2.61699e-36
rs146304620	20	23344681	G	A	-3.41106	0.27113	-12.5809	2.68961e-36
rs844879	20	23102665	T	C	0.697532	0.0554762	12.5735	2.95207e-36
rs6132659	20	23763211	T	C	0.417891	0.033242	12.5712	3.04159e-36
rs191639599	20	23507442	A	G	-3.17845	0.253106	-12.5578	3.6039e-36
rs6049103	20	23757164	T	A	0.418038	0.0333061	12.5514	3.90627e-36
rs6138081	20	23763351	A	G	0.417152	0.0332356	12.5514	3.90724e-36
rs4438551	20	23774050	G	A	0.417171	0.0332445	12.5486	4.0482e-36
rs6036532	20	23763089	T	C	0.417068	0.0332387	12.5477	4.09443e-36
rs4583530	20	23775772	T	C	0.417063	0.033244	12.5455	4.20752e-36
rs6138082	20	23763354	T	C	0.416842	0.0332362	12.5418	4.40967e-36
rs4549173	20	23775488	A	C	0.41685	0.0332434	12.5393	4.54703e-36
rs6049126	20	23772654	G	A	0.416818	0.0332435	12.5383	4.60606e-36
rs6106716	20	23770462	C	A	0.416798	0.0332433	12.5378	4.63528e-36
rs4319988	20	23775453	G	C	0.416764	0.0332436	12.5367	4.70433e-36
rs4640452	20	23756613	A	G	0.417757	0.03334	12.5302	5.10182e-36
rs6114283	20	23767666	A	T	0.416425	0.0332369	12.529	5.18129e-36
rs34571857	20	23764112	G	A	0.416419	0.0332376	12.5286	5.21041e-36
rs6106714	20	23768931	C	T	0.416435	0.0332404	12.528	5.24823e-36
rs6106718	20	23774885	C	T	0.416391	0.0332423	12.5259	5.38578e-36
rs6114281	20	23767453	T	A	0.416246	0.0332398	12.5225	5.6214e-36
rs76748861	20	23767799	A	G	0.416179	0.0332474	12.5176	5.97856e-36
rs35786205	20	23767803	C	A	0.416179	0.0332474	12.5176	5.97856e-36
rs6132662	20	23770556	T	C	0.415999	0.0332414	12.5145	6.22333e-36
rs6132663	20	23770738	G	A	0.415999	0.0332414	12.5145	6.22333e-36
rs62207513	20	23768608	A	G	0.415923	0.03324	12.5127	6.35947e-36
rs4815154	20	22877374	T	C	-1.45687	0.116432	-12.5126	6.36605e-36
rs62207514	20	23768722	G	T	0.415874	0.0332399	12.5113	6.47567e-36
rs13045184	20	23764906	T	C	0.4158	0.0332397	12.5091	6.65668e-36
rs78845105	20	24368009	C	A	1.16277	0.0930046	12.5023	7.25005e-36
rs6049120	20	23765191	C	T	0.415508	0.0332347	12.5022	7.25654e-36
rs76267192	20	22799967	T	G	1.66823	0.133452	12.5006	7.40759e-36
rs4490259	20	23767786	G	A	0.415371	0.0332374	12.4971	7.74472e-36
rs11692169	2	211673917	T	C	-0.476396	0.0381387	-12.4911	8.346e-36
rs6049132	20	23777061	A	G	0.414771	0.0332684	12.4674	1.1237e-35
rs58314206	20	23806929	C	A	0.422054	0.0338755	12.459	1.24941e-35
rs73086773	20	23383912	T	C	-0.875903	0.0703224	-12.4555	1.30461e-35
rs1331080	20	22876163	A	G	-1.45034	0.116462	-12.4533	1.3412e-35
rs17775871	2	211548674	G	A	0.569866	0.0457958	12.4436	1.51458e-35
rs10744774	12	112090022	A	C	-0.543394	0.0437088	-12.4321	1.74887e-35
rs62025168	15	45652278	A	G	-0.512285	0.0412067	-12.4321	1.75023e-35
rs62207515	20	23768776	C	T	0.412807	0.0332534	12.414	2.19453e-35
rs946368	20	23096921	C	G	-0.404142	0.0326134	-12.3919	2.89174e-35
rs2995685	20	23905755	G	A	0.645985	0.0521419	12.389	2.99782e-35
rs4432530	20	23808534	G	A	0.420915	0.0340137	12.3749	3.57435e-35
rs12209517	6	160756736	G	C	0.576355	0.0466123	12.3649	4.04833e-35
rs77149469	20	24100352	T	C	4.93009	0.398995	12.3563	4.50556e-35
rs6132657	20	23758190	G	A	0.413557	0.0334802	12.3523	4.73478e-35
rs6113897	20	23000009	T	A	0.398037	0.0322368	12.3473	5.03819e-35
rs6711167	2	211602556	A	T	0.562972	0.0456756	12.3254	6.60735e-35
rs62201972	2	211602775	A	G	0.562956	0.0456756	12.3251	6.6373e-35
rs6138127	20	23809107	G	A	0.4193	0.0340538	12.3129	7.72333e-35
rs6114289	20	23769234	A	G	0.413342	0.0336074	12.2991	9.15499e-35
rs34611728	1	113255456	A	C	0.59118	0.0480882	12.2937	9.79598e-35
rs7757336	6	160689558	G	T	0.546409	0.0444594	12.2901	1.02421e-34
rs150383596	20	24169201	G	A	2.46597	0.200738	12.2845	1.09648e-34
rs1835700	20	23083919	G	A	-0.401829	0.0327177	-12.2817	1.13607e-34
rs12724682	1	113256368	C	G	0.590811	0.0481068	12.2812	1.14246e-34
rs595853	6	160637485	T	G	0.650308	0.0529676	12.2775	1.19699e-34
rs3125056	6	160735281	C	T	0.581022	0.0473427	12.2727	1.26984e-34
rs62202018	2	211714265	T	C	0.452253	0.0368884	12.26	1.48433e-34
rs145746059	20	23898658	A	G	1.36488	0.111329	12.2599	1.4871e-34
rs12736457	1	113258293	G	C	0.589674	0.0481369	12.2499	1.68125e-34
rs78912444	20	23756670	T	C	-2.09065	0.170666	-12.25	1.68141e-34
rs570118222	20	23758844	T	A	0.410018	0.0334747	12.2486	1.70907e-34
rs4813480	20	23128579	A	G	-0.419181	0.0342317	-12.2454	1.77785e-34
rs62202020	2	211718613	C	T	0.448502	0.0366323	12.2433	1.82315e-34
rs2287413	2	211617528	G	C	0.559402	0.0457077	12.2387	1.93162e-34
rs186914979	20	23428902	T	C	5.15013	0.420855	12.2373	1.96416e-34
rs62204063	2	211769823	G	T	0.421625	0.034473	12.2306	2.1333e-34
rs7558168	2	211770238	T	C	0.419966	0.0343476	12.2269	2.23189e-34
rs62201986	2	211620053	T	C	0.55881	0.0457135	12.2242	2.30918e-34
rs34225933	5	176825069	T	C	-1.09117	0.0893573	-12.2113	2.70645e-34
rs142045654	20	23915524	A	G	-0.863688	0.0707297	-12.2111	2.71153e-34
rs2774217	6	160635304	C	A	0.646336	0.052953	12.2058	2.89258e-34
rs10490327	2	211619881	A	G	0.558659	0.0457721	12.2052	2.91548e-34
rs190651735	20	23614851	T	C	4.2467	0.348059	12.2011	3.06778e-34
rs71551158	6	160639212	A	G	-0.645659	0.0529849	-12.1857	3.70306e-34
rs116845677	20	23916654	C	A	-0.856471	0.0703111	-12.1812	3.91643e-34
rs12722725	1	113258681	C	T	0.585974	0.0481462	12.1707	4.45105e-34
rs62204065	2	211769958	C	T	0.420896	0.0345842	12.1702	4.48143e-34
rs4505598	20	23727917	C	T	0.615718	0.0506104	12.1658	4.7251e-34
rs4815176	20	23128200	A	G	-0.416274	0.034225	-12.1629	4.89928e-34
rs755697	20	23130228	A	G	-0.416438	0.0342403	-12.1622	4.9403e-34
rs3809272	12	111800258	A	G	0.426292	0.035056	12.1603	5.05604e-34
rs12373757	2	211771588	C	G	0.417803	0.0343688	12.1565	5.30134e-34
rs6048561	20	23130136	A	G	-0.41617	0.0342355	-12.1561	5.325e-34
rs4815189	20	23253584	G	T	-0.631669	0.0519714	-12.1542	5.45109e-34
rs74695123	2	211769118	A	G	0.418851	0.0344768	12.1488	5.82407e-34
rs2371026	2	211565999	T	G	0.407305	0.0335402	12.1438	6.18985e-34
rs2371030	2	211569722	A	G	0.40635	0.0335143	12.1247	7.8183e-34
rs6083241	20	23717240	G	A	0.40677	0.0335515	12.1238	7.90354e-34
rs4339023	20	23719917	C	T	0.406465	0.0335512	12.1148	8.82176e-34
rs186140895	20	23341278	T	C	-2.37106	0.195727	-12.1141	8.89063e-34
rs6083242	20	23717306	A	G	0.406319	0.0335513	12.1104	9.30727e-34
rs4364081	20	23713773	A	G	0.406275	0.0335501	12.1095	9.40719e-34
rs4303783	20	23714800	C	T	0.406275	0.0335501	12.1095	9.40719e-34
rs3922396	20	23714047	G	A	0.406157	0.0335507	12.1058	9.84696e-34
rs6106700	20	23715329	C	T	0.406082	0.0335573	12.1012	1.04122e-33
rs4513234	2	211763594	T	C	0.416211	0.0343946	12.1011	1.04227e-33
rs6036503	20	23720321	T	G	0.405954	0.033553	12.0989	1.0704e-33
rs4571119	20	23711485	T	C	0.40585	0.0335515	12.0963	1.10461e-33
rs12473077	2	211565470	C	G	-0.405557	0.0335305	-12.0952	1.12002e-33
rs6138048	20	23708400	A	T	0.405788	0.0335518	12.0944	1.13124e-33
rs6083237	20	23708965	G	A	0.405754	0.0335519	12.0933	1.14545e-33
rs6138049	20	23711708	G	A	0.405681	0.0335522	12.091	1.1778e-33
rs35444595	20	23705090	A	T	0.405594	0.0335552	12.0874	1.23156e-33
rs6083232	20	23700419	T	C	0.405428	0.0335428	12.0869	1.23892e-33
rs6083236	20	23708721	C	G	0.405651	0.0335618	12.0867	1.24186e-33
rs76004499	5	176705865	G	C	-1.4002	0.115987	-12.072	1.48468e-33
rs4530296	2	211564911	C	T	0.404996	0.0335506	12.0712	1.49975e-33
rs62202056	2	211758070	A	G	0.440216	0.0364739	12.0693	1.53348e-33
rs10167685	2	211568055	A	T	0.405289	0.0335897	12.0659	1.59973e-33
rs6132564	20	23091500	A	G	-0.393776	0.0326383	-12.0648	1.61961e-33
rs77914461	20	24193061	A	G	0.945022	0.0783516	12.0613	1.69115e-33
rs6049053	20	23724333	G	A	0.404695	0.0335556	12.0604	1.70874e-33
rs6036512	20	23725315	A	G	0.404617	0.0335556	12.0581	1.75759e-33
rs10932351	2	211566911	G	A	0.404979	0.0335925	12.0556	1.81086e-33
rs4517917	2	211568913	T	C	0.404748	0.0335979	12.0468	2.01564e-33
rs150996588	20	23868895	T	C	2.06923	0.171809	12.0438	2.09258e-33
rs2371029	2	211568889	C	T	0.404155	0.0335907	12.0318	2.41924e-33
rs6137835	20	23105281	A	G	0.659513	0.0548145	12.0317	2.42019e-33
rs8122415	20	23104218	T	C	-0.396589	0.0329688	-12.0292	2.49569e-33
rs603306	6	160630567	T	C	0.641106	0.0533006	12.0281	2.52887e-33
rs149904735	20	23353927	T	C	-2.37981	0.197969	-12.0211	2.75122e-33
rs4300775	2	211718271	G	T	0.440609	0.0366623	12.018	2.85693e-33
rs17776067	2	211557351	T	C	0.565363	0.0470929	12.0053	3.33358e-33
rs2424546	20	23391751	T	G	-0.418285	0.0348472	-12.0034	3.40972e-33
rs35995150	1	113264930	G	C	0.58337	0.0486089	12.0013	3.49744e-33
rs117140542	20	23074163	C	T	3.99855	0.333214	11.9999	3.55583e-33
rs6076004	20	23000653	T	A	0.391423	0.0326389	11.9925	3.8881e-33
rs1320561	20	23097880	A	G	-0.390455	0.0325659	-11.9897	4.02435e-33
rs71338673	20	23559318	A	G	-0.753264	0.062835	-11.988	4.10893e-33
rs2424556	20	23419556	T	C	-0.414723	0.0346231	-11.9782	4.62216e-33
rs6137832	20	23094353	T	C	-0.390034	0.0325671	-11.9763	4.72873e-33
rs2404885	20	23099131	A	G	-0.389121	0.0325676	-11.9481	6.64438e-33
rs6717111	2	211744654	C	T	0.435118	0.0364196	11.9474	6.70207e-33
rs185619357	20	23882417	T	C	2.03681	0.170785	11.9262	8.64856e-33
rs192058621	20	23370197	C	T	3.16901	0.266358	11.8976	1.21868e-32
rs4619536	2	211564821	A	G	0.397373	0.0334036	11.8961	1.24008e-32
rs55706035	20	23249941	T	C	1.69896	0.142855	11.8929	1.28831e-32
rs6076123	20	23731560	T	C	0.421369	0.0354313	11.8926	1.29419e-32
rs4608460	2	211564900	A	G	0.397159	0.0334058	11.8889	1.35177e-32
rs6076010	20	23012989	T	G	0.402295	0.0338695	11.8778	1.54428e-32
rs566286866	20	23597409	T	C	3.37913	0.284571	11.8745	1.60659e-32
rs4630697	2	211753769	A	G	0.436525	0.0367797	11.8686	1.7229e-32
rs201294862	20	23976498	G	A	-2.53357	0.213625	-11.8599	1.91202e-32
rs73086777	20	23385857	T	C	2.44941	0.206571	11.8575	1.96748e-32
rs12998879	2	211583332	A	G	0.397116	0.0334967	11.8554	2.0183e-32
rs1019392	2	211593082	C	A	0.397737	0.0335776	11.8453	2.27612e-32
rs6076012	20	23013540	A	C	0.400868	0.033872	11.8348	2.57995e-32
rs193271559	20	23398078	A	G	2.93721	0.248211	11.8335	2.61866e-32
rs2193616	2	211573706	A	C	0.396051	0.0334874	11.8269	2.83583e-32
rs8120756	20	23011718	C	T	0.400363	0.0338557	11.8256	2.8804e-32
rs1019393	2	211593081	G	C	0.397067	0.0335853	11.8226	2.98221e-32
rs12473296	2	211583281	C	A	0.395924	0.0334948	11.8205	3.05979e-32
rs7262749	20	23012305	T	C	0.400003	0.0338676	11.8108	3.43245e-32
rs117332547	15	45695763	C	G	0.58791	0.0498043	11.8044	3.7042e-32
rs10211079	2	211575735	G	C	0.395261	0.0335071	11.7963	4.07585e-32
rs12722910	1	113268546	A	G	0.575427	0.048786	11.7949	4.14686e-32
rs148372427	15	45641618	G	A	0.582136	0.0493641	11.7927	4.2562e-32
rs6048488	20	22972696	T	C	0.383705	0.0325387	11.7923	4.27901e-32
rs13394054	2	211742818	G	A	0.392067	0.033252	11.7908	4.3546e-32
rs6083004	20	23080369	C	A	-0.385219	0.0326927	-11.783	4.77625e-32
rs6515299	20	23012177	C	T	0.399104	0.0338907	11.7762	5.17653e-32
rs2424494	20	22977175	A	T	0.381829	0.0324688	11.7599	6.28429e-32
rs149452857	20	23899099	T	G	2.02034	0.171844	11.7568	6.51504e-32
rs2424557	20	23422159	C	G	-0.406765	0.0346003	-11.7561	6.56922e-32
rs13036769	20	23078496	A	G	-0.383983	0.0327276	-11.7327	8.66451e-32
rs6688050	1	113263112	T	C	0.57147	0.0487403	11.7248	9.51372e-32
rs1024896	2	211593938	A	G	0.392495	0.0334991	11.7166	1.04809e-31
rs182837333	20	23648619	A	G	-2.09308	0.178991	-11.6938	1.37242e-31
rs6058198	20	33748253	A	T	0.380433	0.0325749	11.6787	1.63756e-31
rs6106632	20	23259574	T	C	0.66717	0.0572097	11.6618	1.99725e-31
rs6088734	20	33745046	T	A	0.379692	0.0325623	11.6605	2.02879e-31
rs6137883	20	23260522	A	G	0.667582	0.0572538	11.66	2.03935e-31
rs6114085	20	23419276	A	T	-0.403055	0.0345844	-11.6542	2.18329e-31
rs11699478	20	24108773	A	G	0.659309	0.0565862	11.6514	2.25704e-31
rs11698419	20	23233846	A	G	-0.6281	0.0539233	-11.648	2.34821e-31
rs10062079	5	39393733	A	G	0.381475	0.0327703	11.6409	2.55394e-31
rs4564858	20	23766096	G	A	0.413738	0.0355567	11.636	2.70325e-31
rs74383965	20	24211580	C	T	0.87444	0.0751794	11.6314	2.85436e-31
rs12592862	15	45759341	T	G	0.935315	0.0804989	11.619	3.30063e-31
rs74582442	20	23101725	G	A	0.624886	0.0538024	11.6145	3.47942e-31
rs3746427	20	33730464	G	A	0.377121	0.0324838	11.6095	3.68736e-31
rs11697283	20	23108635	G	A	-0.381503	0.0328836	-11.6016	4.04278e-31
rs72623549	20	23253102	T	G	0.663014	0.0571896	11.5933	4.45834e-31
rs79458803	15	45620147	A	T	0.800627	0.0690864	11.5888	4.6978e-31
rs1005920	20	22980470	C	T	0.376165	0.0324684	11.5856	4.8769e-31
rs1360408	20	22989346	T	C	0.377029	0.0325457	11.5846	4.93253e-31
rs35969577	5	39401384	T	G	0.379752	0.032802	11.5771	5.38331e-31
rs10932350	2	211565772	A	G	0.387339	0.033471	11.5724	5.68975e-31
rs2371027	2	211566074	C	T	0.400157	0.0345918	11.568	5.98758e-31
rs2746619	20	22979563	G	A	0.375473	0.0324679	11.5644	6.23994e-31
rs4477843	2	211564997	T	A	0.38689	0.0334782	11.5565	6.84675e-31
rs12153248	5	39400305	T	C	0.379036	0.0327997	11.5561	6.87694e-31
rs4813490	20	23325150	C	T	-0.394954	0.0342407	-11.5346	8.82402e-31
rs6088747	20	33754604	T	G	0.376072	0.0326134	11.5312	9.1829e-31
rs138313450	20	23404404	A	G	2.44295	0.211974	11.5248	9.89827e-31
rs113252684	20	22808892	T	C	1.2646	0.109771	11.5203	1.04176e-30
rs10192656	2	211565259	T	C	0.385502	0.033469	11.5182	1.06854e-30
rs13000743	2	211571015	A	G	0.397945	0.0345635	11.5134	1.12875e-30
rs6138073	20	23756772	T	A	0.409074	0.0355403	11.5101	1.17271e-30
rs75648767	20	24033804	G	A	-2.0021	0.174074	-11.5014	1.29756e-30
rs61818825	1	113267369	T	C	0.569831	0.0495473	11.5007	1.30781e-30
rs3803936	20	33632775	C	T	-0.373371	0.0325317	-11.4771	1.71865e-30
rs6060199	20	33654773	G	A	-0.373705	0.0325671	-11.4749	1.76344e-30
rs11959928	5	39397132	A	T	0.376103	0.0327783	11.4741	1.77957e-30
rs6060140	20	33566507	A	G	0.374449	0.0326427	11.4711	1.84205e-30
rs4518031	20	23797771	G	A	0.407419	0.0355266	11.468	1.91059e-30
rs11905630	20	23326165	C	G	-0.392805	0.0342552	-11.467	1.932e-30
rs6060197	20	33654315	T	C	-0.373467	0.0325709	-11.4663	1.94823e-30
rs6142280	20	33622242	C	A	-0.372791	0.0325376	-11.4572	2.16242e-30
rs9972882	17	37807698	C	A	0.424123	0.0370261	11.4547	2.22679e-30
rs12624766	20	33625120	A	G	-0.372391	0.0325305	-11.4474	2.42128e-30
rs6048619	20	23211691	C	T	0.388187	0.03392	11.4442	2.51449e-30
rs500199	6	160701403	A	G	0.392828	0.0343416	11.4388	2.67465e-30
rs505111	6	160701424	G	A	0.392828	0.0343416	11.4388	2.67465e-30
rs548918	6	160702163	C	T	0.392828	0.0343416	11.4388	2.67465e-30
rs2038503	20	33675900	A	G	-0.372536	0.0325679	-11.4387	2.67701e-30
rs17404569	20	33674077	C	A	-0.372455	0.0325674	-11.4364	2.74954e-30
rs665885	6	160702859	C	G	0.392516	0.0343415	11.4298	2.96894e-30
rs2057324	20	33656561	A	G	-0.372169	0.0325628	-11.4293	2.98559e-30
rs77646206	6	160716022	G	A	0.392043	0.0343037	11.4286	3.009e-30
rs6060139	20	33566499	C	T	0.372997	0.0326381	11.4283	3.02033e-30
rs13042358	20	33634479	A	G	-0.371685	0.0325373	-11.4234	3.19667e-30
rs61818824	1	113267199	G	T	0.565574	0.0495127	11.4228	3.21666e-30
rs6058154	20	33585834	A	G	-0.371534	0.0325282	-11.4219	3.25079e-30
rs6060168	20	33621017	C	T	-0.371508	0.0325333	-11.4193	3.34847e-30
rs6142276	20	33620332	C	T	-0.371451	0.0325284	-11.4193	3.3501e-30
rs6058161	20	33620026	T	C	-0.371411	0.0325306	-11.4173	3.42727e-30
rs6142290	20	33654672	C	A	-0.371732	0.0325695	-11.4135	3.58021e-30
rs1407202	20	33651967	T	C	-0.371595	0.0325758	-11.4071	3.85351e-30
rs62643388	20	23692391	C	G	0.371872	0.0326007	11.4069	3.86432e-30
rs2425012	20	33581955	A	G	-0.371284	0.0325514	-11.4061	3.89803e-30
rs6060165	20	33619480	C	A	-0.370976	0.0325307	-11.4039	4.00057e-30
rs62213676	20	33612676	A	T	-0.370844	0.0325305	-11.3999	4.18697e-30
rs66535333	20	33656666	A	G	-0.371211	0.0325645	-11.3993	4.21639e-30
rs3746432	20	33592763	T	C	-0.371016	0.0325553	-11.3965	4.354e-30
rs6060269	20	33736515	A	C	0.36802	0.0322938	11.396	4.37794e-30
rs6142294	20	33671497	G	A	-0.371884	0.0326389	-11.3939	4.485e-30
rs373294	6	160721221	G	A	0.390516	0.0342786	11.3924	4.56184e-30
rs4795369	17	37609120	A	G	0.40884	0.0358979	11.389	4.74581e-30
rs436348	6	160729705	G	C	0.390173	0.0342627	11.3877	4.81601e-30
rs6142284	20	33641367	A	G	-0.37044	0.0325334	-11.3865	4.88425e-30
rs438765	6	160724186	C	T	0.390171	0.0342729	11.3842	5.01099e-30
rs11087411	20	22998303	C	G	0.36968	0.0324792	11.3821	5.13717e-30
rs544271	6	160702685	C	T	0.391725	0.0344167	11.3818	5.15e-30
rs439039	6	160725359	T	C	0.390057	0.0342727	11.381	5.20087e-30
rs435542	6	160723324	A	T	0.390045	0.0342727	11.3806	5.22256e-30
rs510615	6	160722449	T	G	0.390011	0.0342723	11.3798	5.27432e-30
rs12625863	20	33675129	A	G	-0.371124	0.0326135	-11.3795	5.29232e-30
rs377197	6	160720991	C	A	0.38991	0.034268	11.3783	5.36755e-30
rs73604547	6	160715998	T	C	0.390037	0.0342796	11.3781	5.37535e-30
rs113097210	6	160716057	C	T	0.389964	0.0342758	11.3772	5.42814e-30
rs380143	6	160731356	C	A	0.389808	0.0342638	11.3767	5.46456e-30
rs410569	6	160735746	G	T	0.389802	0.0342638	11.3765	5.47561e-30
rs415148	6	160736679	A	C	0.389802	0.0342638	11.3765	5.47561e-30
rs384071	6	160731201	T	C	0.3898	0.0342638	11.3764	5.4791e-30
rs370413	6	160731321	A	C	0.3898	0.0342638	11.3764	5.4791e-30
rs620121	6	160733663	A	T	0.3898	0.0342638	11.3764	5.4791e-30
rs452788	6	160735328	G	C	0.389793	0.0342638	11.3762	5.49201e-30
rs112398201	6	160716060	G	C	0.389882	0.0342754	11.375	5.57307e-30
rs405137	6	160731591	A	G	0.389746	0.0342637	11.3749	5.57818e-30
rs442426	6	160721106	G	A	0.389805	0.0342717	11.374	5.63734e-30
rs7450667	6	160716220	G	A	0.389959	0.0342869	11.3734	5.67258e-30
rs446809	6	160737581	A	C	0.389686	0.0342637	11.3731	5.68998e-30
rs1544047	20	33670753	C	T	-0.370555	0.0325823	-11.3729	5.70759e-30
rs370301	6	160738743	G	C	0.389766	0.0342733	11.3723	5.746e-30
rs434012	6	160738800	C	T	0.389766	0.0342733	11.3723	5.746e-30
rs378629	6	160737987	A	T	0.389745	0.034273	11.3718	5.78043e-30
rs1124511	20	33736697	C	A	0.36718	0.0322935	11.3701	5.89194e-30
rs1415771	20	33734493	A	G	0.367134	0.0322925	11.369	5.96461e-30
rs6060268	20	33734293	C	T	0.367133	0.0322925	11.369	5.96651e-30
rs4911461	20	33629993	C	A	-0.369791	0.0325309	-11.3674	6.07941e-30
rs394463	6	160732925	A	G	0.389471	0.0342644	11.3666	6.13016e-30
rs401237	6	160729351	C	T	0.389496	0.0342684	11.366	6.17352e-30
rs2038504	20	33648187	C	T	-0.369733	0.0325346	-11.3643	6.29728e-30
rs415897	6	160739505	T	C	0.389462	0.0342734	11.3634	6.3626e-30
rs667538	6	160738920	G	T	0.389457	0.0342732	11.3633	6.36919e-30
rs6141523	20	33569417	A	G	-0.370048	0.0325686	-11.3621	6.45574e-30
rs678145	6	160720627	G	A	0.389336	0.0342688	11.3612	6.52073e-30
rs402387	6	160723397	G	C	0.389367	0.0342736	11.3606	6.57346e-30
rs6088582	20	33286798	A	G	0.373145	0.0328464	11.3603	6.59081e-30
rs368235	6	160724808	A	G	0.389352	0.0342734	11.3602	6.60154e-30
rs441892	6	160724971	C	G	0.389352	0.0342734	11.3602	6.60154e-30
rs401882	6	160723541	G	C	0.389337	0.0342734	11.3597	6.63338e-30
rs1987165	20	33756206	C	T	0.370412	0.0326085	11.3594	6.66184e-30
rs449349	6	160725253	A	G	0.389309	0.0342734	11.3589	6.69681e-30
rs560535	6	160720531	T	C	0.389255	0.0342687	11.3589	6.69885e-30
rs433992	6	160738830	C	T	0.3893	0.0342735	11.3586	6.71911e-30
rs422292	6	160719491	C	T	0.3892	0.0342677	11.3576	6.79766e-30
rs370586	6	160719569	A	G	0.389178	0.0342674	11.3571	6.83668e-30
rs422973	6	160717911	T	C	0.389138	0.0342722	11.3543	7.05755e-30
rs649587	6	160718374	T	C	0.389076	0.0342694	11.3535	7.12933e-30
rs7215775	17	59484316	G	A	-0.415369	0.0365871	-11.3529	7.17641e-30
rs6083084	20	23335582	A	G	-0.389258	0.0342897	-11.352	7.24583e-30
rs429671	6	160718312	C	T	0.389018	0.0342693	11.3518	7.26585e-30
rs2104083	20	33649133	A	G	-0.36935	0.032538	-11.3513	7.30213e-30
rs446887	6	160716588	G	A	0.388982	0.0342691	11.3508	7.34686e-30
rs435294	6	160717708	C	T	0.388972	0.0342691	11.3505	7.37108e-30
rs406151	6	160717711	T	C	0.388972	0.0342691	11.3505	7.37108e-30
rs415934	6	160717292	A	G	0.388997	0.0342732	11.3499	7.4264e-30
rs6088730	20	33733704	G	C	0.366477	0.0322898	11.3496	7.44956e-30
rs945959	20	33734905	C	G	0.366473	0.0322898	11.3495	7.46095e-30
rs373715	6	160716460	C	T	0.388922	0.0342689	11.3491	7.49106e-30
rs366719	6	160716480	G	A	0.388918	0.0342701	11.3486	7.53463e-30
rs409610	6	160718264	G	A	0.388885	0.03427	11.3477	7.61547e-30
rs6076059	20	23336261	A	G	-0.389099	0.0342906	-11.3471	7.6653e-30
rs6036504	20	23720422	C	T	0.399531	0.035216	11.3452	7.83856e-30
rs399367	6	160719030	T	C	0.388815	0.0342721	11.3449	7.85713e-30
rs6076057	20	23335982	G	T	-0.388998	0.0342911	-11.344	7.94434e-30
rs444989	6	160707751	G	C	0.389757	0.0343587	11.3438	7.96525e-30
rs1419005	20	23336432	G	T	-0.388982	0.0342907	-11.3437	7.9759e-30
rs1419006	20	23336766	T	C	-0.388947	0.0342904	-11.3427	8.05775e-30
rs417770	6	160719167	G	T	0.388699	0.0342717	11.3417	8.15594e-30
rs414130	6	160719280	T	C	0.388512	0.0342681	11.3374	8.56341e-30
rs4968556	17	59449082	C	T	0.5461	0.0481702	11.3369	8.6156e-30
rs471490	6	160718711	T	C	0.388643	0.0342818	11.3367	8.63024e-30
rs6060267	20	33734012	G	A	0.366059	0.0322899	11.3366	8.63851e-30
rs654959	6	160708860	G	A	0.390449	0.0344444	11.3356	8.74084e-30
rs734308	20	33572096	G	A	-0.369283	0.0325816	-11.3341	8.89597e-30
rs2104084	20	33649217	C	G	-0.368808	0.0325398	-11.3341	8.89761e-30
rs11087414	20	23111222	A	G	-0.372673	0.0328917	-11.3303	9.28701e-30
rs437539	6	160725560	C	A	0.388201	0.0342628	11.3301	9.30936e-30
rs2988707	6	160715735	G	A	0.388295	0.0342765	11.3283	9.5033e-30
rs6083083	20	23334147	T	C	-0.388487	0.0342944	-11.328	9.53332e-30
rs606329	6	160718764	T	G	0.38879	0.0343269	11.3261	9.74626e-30
rs6076013	20	23021597	C	T	0.3754	0.0331458	11.3257	9.78865e-30
rs2268199	20	23015092	A	G	0.387485	0.0342175	11.3242	9.96023e-30
rs745849	20	33572178	A	G	-0.368934	0.0325793	-11.3242	9.96253e-30
rs791583	6	160701935	G	C	0.389005	0.0343576	11.3222	1.01826e-29
rs622624	6	160716932	T	G	0.387836	0.0342753	11.3153	1.10215e-29
rs34259513	2	211642644	C	A	-0.41058	0.0362902	-11.3138	1.12125e-29
rs2378253	20	33283444	T	G	0.368922	0.0326104	11.313	1.13154e-29
rs11687290	2	211647954	G	A	-0.410534	0.0362939	-11.3114	1.15251e-29
rs393271	6	160742239	G	A	0.387773	0.0342825	11.3111	1.15613e-29
rs581031	6	160718770	G	C	0.38825	0.0343267	11.3104	1.16521e-29
rs6082986	20	23023919	G	A	0.376427	0.0332947	11.3059	1.22636e-29
rs6082973	20	22995154	T	C	0.367386	0.032495	11.3059	1.22694e-29
rs368123	6	160719593	G	A	0.387355	0.0342718	11.3024	1.27645e-29
rs548143	6	160702208	C	T	0.388278	0.0343562	11.3015	1.28968e-29
rs6141534	20	33704836	T	C	-0.368238	0.0325831	-11.3015	1.2898e-29
rs2069948	20	33762489	T	C	0.367156	0.032498	11.2978	1.34521e-29
rs2425006	20	33571228	G	T	-0.367913	0.032577	-11.2936	1.4105e-29
rs844908	20	23132539	G	A	-0.578333	0.0512302	-11.2889	1.4888e-29
rs3004098	20	23458073	T	C	0.408916	0.0362287	11.2871	1.52007e-29
rs2069943	20	33761408	C	T	0.366936	0.0325143	11.2854	1.55002e-29
rs2069944	20	33761498	G	A	0.366747	0.0324993	11.2848	1.56067e-29
rs6088753	20	33768252	T	C	0.366582	0.0324855	11.2845	1.56594e-29
rs12467887	2	211608066	T	A	0.415334	0.0368245	11.2787	1.67079e-29
rs1415774	20	33765616	G	A	0.366596	0.0325038	11.2786	1.67417e-29
rs1415773	20	33765585	A	G	0.36658	0.0325041	11.278	1.68588e-29
rs623862	6	160709795	C	T	0.388259	0.0344536	11.269	1.86624e-29
rs151223863	20	23871117	C	A	1.60124	0.142124	11.2665	1.92042e-29
rs1885114	20	33577361	G	A	-0.367553	0.0326276	-11.2651	1.95158e-29
rs2069952	20	33763951	T	C	0.366064	0.0324991	11.2638	1.97928e-29
rs945960	20	33762854	G	A	0.366037	0.0325034	11.2615	2.03298e-29
rs4602286	20	33772707	T	C	0.365612	0.0324724	11.2592	2.08753e-29
rs11951093	5	39421736	A	G	0.372593	0.0330983	11.2572	2.13545e-29
rs2240736	17	59485393	T	C	-0.411118	0.0365255	-11.2556	2.1725e-29
rs6120778	20	33565169	C	T	0.366472	0.0325595	11.2555	2.17684e-29
rs6088666	20	33564570	G	A	0.3665	0.0325699	11.2527	2.24501e-29
rs6059994	20	33282580	G	A	0.366641	0.0325894	11.2503	2.3076e-29
rs6083085	20	23336119	G	A	-0.385739	0.0342881	-11.2499	2.31746e-29
rs6113905	20	23017768	G	A	0.37283	0.0331416	11.2496	2.3262e-29
rs3746728	20	23017044	T	C	0.372752	0.0331385	11.2483	2.36111e-29
rs2065979	20	33767690	C	T	0.366729	0.0326047	11.2477	2.37568e-29
rs186509457	20	23098422	T	C	3.40783	0.303018	11.2463	2.41533e-29
rs35193912	20	33785050	T	C	-0.368771	0.0327945	-11.2449	2.45384e-29
rs6059993	20	33282574	G	A	0.366359	0.0325916	11.2409	2.5674e-29
rs6059992	20	33282275	C	T	0.365405	0.0325088	11.2402	2.58854e-29
rs4911475	20	33780334	A	G	-0.367722	0.0327294	-11.2352	2.73835e-29
rs6060285	20	33770487	T	G	0.365006	0.0324926	11.2335	2.79087e-29
rs79501734	20	23539411	T	C	-3.21172	0.285943	-11.232	2.83928e-29
rs143722294	15	45872270	T	C	0.932044	0.0829832	11.2317	2.84867e-29
rs6060282	20	33767066	T	C	0.365007	0.0325096	11.2277	2.98227e-29
rs2378252	20	33283403	C	T	0.36488	0.0324997	11.2272	2.99894e-29
rs9574	20	33764632	G	C	0.364815	0.0324976	11.2259	3.04196e-29
rs8118688	20	23320850	A	G	-0.389807	0.0347245	-11.2257	3.0498e-29
rs2065978	20	33767291	T	C	0.364656	0.0324918	11.223	3.14338e-29
rs6142313	20	33780427	G	A	-0.367317	0.0327356	-11.2207	3.22611e-29
rs144138935	15	45735795	C	T	1.31647	0.117346	11.2187	3.29803e-29
rs4911477	20	33780985	C	T	-0.368241	0.0328248	-11.2184	3.31297e-29
rs1884666	20	33285269	T	A	0.364504	0.0324973	11.2164	3.38641e-29
rs138140076	20	22834943	A	G	1.22114	0.108879	11.2156	3.42035e-29
rs6088758	20	33769203	G	A	0.364379	0.0324925	11.2142	3.47162e-29
rs6088624	20	33436852	A	T	0.371552	0.0331339	11.2137	3.49501e-29
rs1319591	2	211572501	C	T	0.387577	0.0345664	11.2125	3.53802e-29
rs562664390	20	23678862	G	T	-3.22038	0.287336	-11.2077	3.73648e-29
rs4911472	20	33775377	A	T	0.363989	0.0324792	11.2068	3.77473e-29
rs6087683	20	33774444	T	C	0.363944	0.0324763	11.2064	3.79136e-29
rs4767078	12	112294742	T	A	-0.544986	0.0486326	-11.2062	3.8023e-29
rs13220146	6	160710826	G	A	-0.476432	0.0425235	-11.204	3.8982e-29
rs2542713	5	39385641	C	A	-0.367947	0.0328437	-11.203	3.94304e-29
rs4263187	20	33773283	C	A	0.363816	0.0324778	11.202	3.98716e-29
rs1884667	20	33285505	A	G	0.363892	0.0324958	11.1981	4.16517e-29
rs62204064	2	211769902	C	G	0.399613	0.0356881	11.1974	4.19936e-29
rs3746726	20	23016970	G	T	0.371058	0.0331447	11.1951	4.31052e-29
rs1884668	20	33285514	G	A	0.363803	0.032497	11.195	4.31573e-29
rs2371034	2	211578153	A	G	0.386446	0.0345271	11.1925	4.43622e-29
rs150531460	20	23615058	A	C	4.01903	0.359141	11.1907	4.52955e-29
rs6142329	20	33795623	G	A	-0.369892	0.0330573	-11.1894	4.59426e-29
rs6119581	20	33773689	A	T	0.364107	0.032543	11.1885	4.64397e-29
rs6088580	20	33285053	C	G	0.36351	0.0324972	11.1859	4.7802e-29
rs6088744	20	33750142	C	T	0.361684	0.0323373	11.1847	4.84274e-29
rs4911476	20	33780768	C	A	-0.366235	0.0327471	-11.1837	4.89864e-29
rs6137899	20	23320137	T	C	-0.388222	0.0347158	-11.1829	4.94681e-29
rs6058202	20	33777983	G	A	0.363164	0.0324834	11.18	5.10903e-29
rs635279	20	33778882	T	C	-0.363325	0.0324989	-11.1796	5.13e-29
rs2071445	20	23857982	G	A	0.385123	0.0344527	11.1783	5.20832e-29
rs633198	20	33778434	C	T	-0.36306	0.0324865	-11.1757	5.361e-29
rs74786956	20	33786043	C	T	-0.366158	0.0327667	-11.1747	5.42335e-29
rs6119534	20	33441257	T	C	0.371351	0.0332358	11.1732	5.51449e-29
rs663550	20	33779268	T	A	-0.365188	0.0326901	-11.1712	5.64012e-29
rs8115656	20	33282780	C	G	0.363573	0.032558	11.1669	5.91885e-29
rs10048849	20	33419680	T	C	0.370916	0.033216	11.1668	5.92833e-29
rs2378337	20	33771435	A	G	0.362539	0.0324749	11.1637	6.14096e-29
rs6142322	20	33788538	A	C	-0.365898	0.0327763	-11.1635	6.15195e-29
rs2103971	20	33786256	C	T	-0.365719	0.0327701	-11.1601	6.38786e-29
rs844934	20	23161566	C	G	0.375633	0.0336629	11.1587	6.49678e-29
rs6120747	20	33449769	C	T	0.370536	0.033215	11.1557	6.71644e-29
rs6076008	20	23007219	G	A	0.369233	0.0331068	11.1528	6.93862e-29
rs1577924	20	33784288	G	C	-0.365354	0.0327618	-11.1518	7.01574e-29
rs6142324	20	33789043	T	C	-0.365539	0.0327796	-11.1514	7.04747e-29
rs7267403	20	33372856	A	C	0.368939	0.0330851	11.1512	7.0621e-29
rs6119524	20	33373813	T	C	0.368939	0.0330851	11.1512	7.0621e-29
rs34515766	20	33785221	G	C	-0.365291	0.0327621	-11.1498	7.17547e-29
rs6579186	20	33282198	C	G	0.362578	0.0325198	11.1495	7.20275e-29
rs185101351	20	23675197	A	G	1.91162	0.171488	11.1473	7.38481e-29
rs4911478	20	33782625	C	A	-0.365123	0.0327591	-11.1457	7.51402e-29
rs6142323	20	33788983	G	A	-0.365371	0.0327847	-11.1446	7.61045e-29
rs8114671	20	33789142	A	C	-0.365267	0.0327778	-11.1437	7.68294e-29
rs6142321	20	33788474	A	G	-0.3652	0.0327726	-11.1435	7.70791e-29
rs6120727	20	33374102	C	T	0.368656	0.0330859	11.1424	7.79807e-29
rs527739000	20	23430461	T	C	3.60178	0.323258	11.1421	7.8234e-29
rs6119516	20	33328024	T	C	0.36851	0.0330777	11.1407	7.9469e-29
rs28542147	20	33376323	A	G	0.368523	0.0330866	11.1381	8.17967e-29
rs6142320	20	33788193	G	A	-0.364937	0.0327722	-11.1356	8.42097e-29
rs6120723	20	33364655	T	C	0.368363	0.0330854	11.1337	8.59789e-29
rs13041059	20	33366641	G	A	0.368368	0.0330862	11.1336	8.60965e-29
rs13179493	5	39426307	C	T	0.404048	0.0362945	11.1325	8.71607e-29
rs1056394	20	23337422	A	G	-0.382312	0.0343451	-11.1315	8.81483e-29
rs13040777	20	33286908	A	T	0.362111	0.0325317	11.131	8.86018e-29
rs76916242	20	23592835	A	G	-1.2456	0.111908	-11.1306	8.9028e-29
rs844932	20	23159846	G	C	0.374544	0.0336557	11.1287	9.09503e-29
rs6142327	20	33793147	A	T	-0.36734	0.0330084	-11.1287	9.09624e-29
rs78996714	20	23918129	A	T	-0.756339	0.0679644	-11.1285	9.12005e-29
rs6120742	20	33435827	C	T	0.369066	0.0331666	11.1276	9.20233e-29
rs6088590	20	33313566	C	T	0.367975	0.0330802	11.1237	9.61949e-29
rs6119522	20	33366481	A	G	0.368041	0.0330865	11.1236	9.63036e-29
rs6088607	20	33378733	T	C	0.367999	0.0330878	11.1219	9.81545e-29
rs6120705	20	33313740	C	T	0.36792	0.033081	11.1218	9.82877e-29
rs6087623	20	33317662	G	C	0.367858	0.0330816	11.1197	1.0059e-28
rs6058111	20	33310999	C	T	0.367835	0.0330797	11.1197	1.00655e-28
rs6087626	20	33347328	T	C	0.367711	0.0330851	11.1141	1.07127e-28
rs148776601	20	23941397	T	C	1.20632	0.108564	11.1116	1.1027e-28
rs844929	20	23157891	G	A	0.373834	0.0336546	11.108	1.1473e-28
rs6058105	20	33271719	T	C	0.360811	0.0324828	11.1078	1.15041e-28
rs2180276	20	33360785	A	T	0.367423	0.0330964	11.1016	1.23174e-28
rs41306908	20	23420360	A	G	-2.327	0.209634	-11.1003	1.25035e-28
rs6059989	20	33279604	G	A	0.360879	0.0325125	11.0997	1.25828e-28
rs6059988	20	33278101	C	T	0.360641	0.0324952	11.0983	1.2789e-28
rs138058927	20	23507172	T	G	-2.49393	0.224736	-11.0972	1.29543e-28
rs6119535	20	33442138	C	A	0.367899	0.0331542	11.0966	1.30307e-28
rs6120708	20	33335526	A	G	0.366952	0.033078	11.0935	1.34866e-28
rs6087632	20	33407704	C	A	0.367158	0.0330996	11.0925	1.3638e-28
rs6088617	20	33408036	A	G	0.367239	0.0331166	11.0893	1.4142e-28
rs185216736	20	23716921	G	A	-3.16098	0.285055	-11.089	1.41827e-28
rs35381853	20	33790171	C	T	-0.364178	0.032842	-11.0888	1.42162e-28
rs6132562	20	23068346	A	G	-0.360245	0.0325005	-11.0843	1.49537e-28
rs4813491	20	23338089	G	C	-0.380645	0.0343512	-11.081	1.55135e-28
rs62194739	20	23839427	T	C	-0.699162	0.0630983	-11.0805	1.55961e-28
rs2567614	20	23021778	T	C	0.358637	0.032368	11.08	1.56879e-28
rs6076009	20	23009813	A	G	0.365449	0.0329832	11.0799	1.57106e-28
rs6087639	20	33443866	A	G	0.367277	0.0331665	11.0737	1.68237e-28
rs12481169	20	33794510	C	T	-0.365544	0.0330146	-11.0722	1.71143e-28
rs17618637	15	45653394	T	C	0.561867	0.0507609	11.0689	1.77541e-28
rs2180568	20	33794794	G	C	-0.365499	0.033023	-11.068	1.7934e-28
rs316166	6	160750350	A	G	0.381605	0.0344852	11.0658	1.8393e-28
rs6087631	20	33403509	C	T	0.365927	0.0330687	11.0657	1.84108e-28
rs3746438	20	33584289	T	C	-0.359141	0.0324559	-11.0655	1.84424e-28
rs146625690	15	45623800	A	G	1.24896	0.11294	11.0586	1.99256e-28
rs2295354	20	33356541	C	T	0.365883	0.0330888	11.0576	2.01401e-28
rs147812588	20	23615150	C	G	3.98185	0.360114	11.0572	2.02299e-28
rs2295353	20	33356511	T	C	0.36587	0.0330891	11.0571	2.02521e-28
rs4300906	20	23750153	A	G	0.361528	0.0326992	11.0562	2.04616e-28
rs60569686	13	49744296	G	A	0.484251	0.043802	11.0555	2.06301e-28
rs2235951	20	23019541	C	T	0.357814	0.0323661	11.0552	2.06869e-28
rs999307	20	23140493	C	G	-0.362392	0.0328005	-11.0484	2.23249e-28
rs844936	20	23162280	G	A	0.371722	0.0336473	11.0476	2.25146e-28
rs62194740	20	23841567	T	C	-0.698008	0.0631996	-11.0445	2.33062e-28
rs2235952	20	23019627	G	A	0.357399	0.0323632	11.0434	2.35986e-28
rs6120730	20	33385102	C	G	0.365448	0.0330922	11.0433	2.36152e-28
rs2567608	20	23017082	C	T	0.357349	0.0323591	11.0432	2.36372e-28
rs6049093	20	23749192	C	T	0.36128	0.0327153	11.0432	2.36625e-28
rs13040449	20	33358901	A	T	0.365495	0.0331066	11.0399	2.45219e-28
rs6059991	20	33280836	T	C	0.35897	0.0325192	11.0387	2.48569e-28
rs3884631	20	23749798	A	G	0.360874	0.0326925	11.0384	2.4936e-28
rs6083254	20	23748411	T	C	0.360899	0.0326952	11.0383	2.49772e-28
rs3787222	20	33333040	A	T	0.365185	0.0330848	11.0378	2.51014e-28
rs117721575	20	23875801	G	A	-0.852343	0.0772285	-11.0366	2.5434e-28
rs6114272	20	23748339	A	G	0.36083	0.0326962	11.0358	2.56695e-28
rs3884632	20	23749714	A	C	0.360843	0.0327005	11.0348	2.59721e-28
rs1099453	20	23153662	A	G	0.371283	0.0336586	11.0309	2.71279e-28
rs6087625	20	33342477	A	G	0.364796	0.0330856	11.0258	2.86855e-28
rs6114271	20	23748281	T	C	0.360438	0.0326972	11.0235	2.94368e-28
rs6088620	20	33412022	G	A	0.365811	0.0331864	11.0229	2.96326e-28
rs6137821	20	23067799	T	C	-0.357929	0.0324884	-11.0171	3.15981e-28
rs2076668	20	33437621	A	G	0.365274	0.0331755	11.0104	3.40633e-28
rs540707622	20	23629304	A	G	3.60123	0.327079	11.0103	3.40958e-28
rs1998028	20	33344595	T	A	0.36428	0.0330856	11.0102	3.41122e-28
rs11698977	20	33449691	T	C	0.365305	0.0331907	11.0062	3.56633e-28
rs2000261	20	23311090	T	G	-0.384172	0.0349078	-11.0053	3.60199e-28
rs10189685	2	203488449	A	G	-0.38758	0.0352194	-11.0047	3.62589e-28
rs6114270	20	23748134	A	G	0.359806	0.0326985	11.0037	3.66627e-28
rs35393655	20	33452915	A	G	0.365543	0.0332199	11.0037	3.66646e-28
rs6132584	20	23246840	A	G	0.62245	0.056576	11.002	3.73747e-28
rs6119510	20	33287782	G	T	0.363445	0.0330348	11.0019	3.74247e-28
rs12480829	20	23246478	A	G	0.622462	0.0565781	11.0018	3.74528e-28
rs6082981	20	23011278	C	T	0.359178	0.0326511	11.0005	3.8008e-28
rs2093059	20	33791310	C	T	-0.362119	0.0329235	-10.9988	3.87308e-28
rs6119512	20	33306904	C	T	0.36388	0.0330904	10.9965	3.97095e-28
rs11696546	20	33452999	G	C	0.364938	0.0331898	10.9955	4.01721e-28
rs2567609	20	23017017	C	T	0.355824	0.0323636	10.9946	4.05734e-28
rs6058108	20	33288655	G	A	0.363685	0.0330811	10.9937	4.09662e-28
rs191542493	20	23594588	T	C	4.1841	0.38063	10.9926	4.14884e-28
rs34542479	20	33790120	G	C	-0.36093	0.0328372	-10.9915	4.19997e-28
rs8025019	15	45735865	T	C	0.550046	0.0500467	10.9907	4.23882e-28
rs6120748	20	33458284	G	T	0.364707	0.0331866	10.9896	4.28985e-28
rs6106629	20	23245896	A	G	0.621694	0.0565765	10.9886	4.33759e-28
rs6088615	20	33400474	C	T	0.363538	0.0330863	10.9876	4.38656e-28
rs6059987	20	33277731	A	G	-0.369541	0.03364	-10.9852	4.50386e-28
rs2093058	20	33791281	A	G	-0.361628	0.0329296	-10.9819	4.67393e-28
rs144087350	20	23622867	T	C	-1.99386	0.181625	-10.9779	4.8803e-28
rs6119530	20	33403930	G	A	0.36307	0.0330736	10.9776	4.8961e-28
rs844907	20	23132344	A	G	-0.561413	0.0511457	-10.9767	4.94366e-28
rs73106933	20	33287425	C	T	0.357513	0.0325713	10.9763	4.96692e-28
rs6048646	20	23241767	A	G	0.620561	0.0565477	10.9741	5.08967e-28
rs6049092	20	23749148	C	T	0.359183	0.0327352	10.9724	5.18957e-28
rs193125149	20	23477924	T	C	5.15242	0.469589	10.9722	5.19973e-28
rs1971739	2	203484624	G	C	-0.386243	0.0352045	-10.9714	5.24411e-28
rs11087413	20	23064810	T	C	-0.355493	0.0324044	-10.9705	5.2973e-28
rs6106626	20	23241535	T	C	0.620173	0.0565371	10.9693	5.36897e-28
rs743022	20	23401129	C	G	-0.382205	0.0348489	-10.9675	5.478e-28
rs6058106	20	33278255	C	T	-0.368649	0.033634	-10.9606	5.91113e-28
rs700242	5	39384888	C	A	0.361072	0.032943	10.9605	5.91632e-28
rs72926946	2	203477868	A	C	-0.386308	0.0352518	-10.9585	6.04867e-28
rs558688677	20	23336981	T	C	5.17799	0.472509	10.9585	6.04888e-28
rs316169	6	160755657	G	T	0.378425	0.0345407	10.9559	6.22374e-28
rs1362800	5	39378115	T	C	0.359766	0.03285	10.9518	6.51551e-28
rs2180485	20	33278442	C	T	-0.368346	0.0336338	-10.9517	6.52324e-28
rs1971740	2	203484736	A	G	-0.385577	0.0352115	-10.9503	6.62251e-28
rs1544913	2	203484781	C	T	-0.385531	0.0352118	-10.9489	6.72443e-28
rs6113909	20	23022364	G	A	0.354269	0.0323826	10.9401	7.41082e-28
rs55753039	20	33394940	T	C	0.362161	0.0331044	10.94	7.42327e-28
rs6088618	20	33409350	A	G	0.355789	0.0325249	10.939	7.50345e-28
rs74009639	15	45747469	A	G	0.547352	0.0500449	10.9372	7.65142e-28
rs6142222	20	33281736	T	C	-0.367959	0.0336491	-10.9352	7.8228e-28
rs72926952	2	203485086	T	G	-0.384921	0.0352037	-10.9341	7.91682e-28
rs6088577	20	33281562	G	A	-0.367867	0.0336489	-10.9325	8.05993e-28
rs6141504	20	33281651	G	A	-0.367725	0.0336473	-10.9288	8.39379e-28
rs62201992	2	211655773	C	T	0.461477	0.0422269	10.9285	8.42185e-28
rs78516764	20	23917155	T	G	-0.743024	0.067992	-10.9281	8.46005e-28
rs6076127	20	23752564	G	T	0.358046	0.0327792	10.923	8.9516e-28
rs1984588	20	33435874	C	T	0.364583	0.0333856	10.9204	9.21213e-28
rs696767	5	39370475	A	C	0.358327	0.0328232	10.9169	9.57201e-28
rs835223	5	39381357	T	C	0.359223	0.0329076	10.9161	9.65493e-28
rs73088912	20	23697664	C	T	2.04425	0.187291	10.9148	9.7897e-28
rs6088578	20	33281604	T	C	-0.367205	0.0336478	-10.9132	9.96921e-28
rs732084	17	37834357	C	A	0.374837	0.0343506	10.9121	1.00903e-27
rs2987533	13	49560514	A	G	0.479131	0.0439147	10.9105	1.02711e-27
rs72926957	2	203487023	C	G	-0.383946	0.0351956	-10.9089	1.04495e-27
rs6088575	20	33273403	G	A	-0.366223	0.0335792	-10.9062	1.07586e-27
rs7262834	20	33400913	T	G	0.36089	0.0330909	10.906	1.07877e-27
rs6087644	20	33480917	C	G	0.364691	0.0334398	10.9059	1.08008e-27
rs736222	13	49776340	T	G	0.48081	0.0440946	10.9041	1.10252e-27
rs700234	5	39367548	T	A	0.357488	0.0328042	10.8976	1.18305e-27
rs56244533	20	33434252	A	T	0.362013	0.0332256	10.8956	1.20974e-27
rs10208580	2	203490441	G	T	-0.38348	0.0351965	-10.8954	1.21207e-27
rs6120750	20	33465289	C	A	0.361367	0.0331688	10.8948	1.22034e-27
rs2904765	17	37848675	G	T	0.37512	0.0344321	10.8945	1.22454e-27
rs6076019	20	23064279	A	G	-0.353359	0.032443	-10.8917	1.26267e-27
rs2378251	20	33276750	A	G	-0.365586	0.0335711	-10.8899	1.28803e-27
rs700238	5	39369103	G	C	0.357282	0.0328161	10.8874	1.32385e-27
rs12150298	17	37834541	C	T	0.373942	0.0343507	10.886	1.34397e-27
rs6141503	20	33274469	A	G	-0.365318	0.0335642	-10.8842	1.37164e-27
rs191167807	20	22994494	T	A	-2.45546	0.225614	-10.8835	1.38211e-27
rs6120724	20	33366470	T	C	0.361282	0.0331973	10.8829	1.3908e-27
rs700237	5	39368176	G	A	0.357053	0.0328148	10.8809	1.42197e-27
rs56064482	20	23234010	A	G	-0.710884	0.0653341	-10.8807	1.4237e-27
rs2236270	20	33523155	T	G	0.363284	0.033393	10.879	1.45072e-27
rs907089	17	37833600	A	G	0.37359	0.0343469	10.877	1.48421e-27
rs907090	17	37833632	C	T	0.37359	0.0343469	10.877	1.48421e-27
rs1018246	17	37835240	T	C	0.373606	0.0343519	10.8758	1.5024e-27
rs62202016	2	211695831	T	G	0.384788	0.0353813	10.8755	1.50885e-27
rs2889855	20	33276853	C	T	-0.365032	0.0335685	-10.8742	1.52917e-27
rs907088	17	37833567	C	G	0.373492	0.034347	10.8741	1.53173e-27
rs700235	5	39367718	G	A	0.356869	0.0328212	10.8731	1.54781e-27
rs56003568	2	203491699	C	G	-0.382621	0.0352003	-10.8698	1.60526e-27
rs8077172	17	37834977	T	G	0.373349	0.0343508	10.8687	1.62472e-27
rs8078228	17	37834998	T	C	0.373349	0.0343508	10.8687	1.62472e-27
rs79586046	20	24062926	T	C	-1.88133	0.173108	-10.868	1.63783e-27
rs700236	5	39367739	G	A	0.356638	0.0328209	10.8662	1.66998e-27
rs10774021	12	349298	T	C	0.369282	0.0339951	10.8628	1.73367e-27
rs13028224	2	211697706	G	A	0.384407	0.0353893	10.8622	1.74458e-27
rs3746731	20	23065209	A	G	-0.351799	0.0323911	-10.861	1.76825e-27
rs11078919	17	37835755	C	T	0.373076	0.0343519	10.8604	1.77928e-27
rs62202017	2	211697251	C	T	0.384267	0.035385	10.8596	1.79518e-27
rs72946093	2	211580491	T	C	0.739126	0.0680672	10.8588	1.81182e-27
rs11062102	12	348785	C	T	0.369821	0.0340575	10.8587	1.81273e-27
rs7579081	2	211661367	A	G	0.458299	0.0422061	10.8586	1.81524e-27
rs6087619	20	33288511	C	G	0.359278	0.0330901	10.8576	1.83558e-27
rs9675194	17	37833805	C	T	0.372949	0.0343499	10.8574	1.84017e-27
rs6087618	20	33288407	T	C	0.35925	0.0330902	10.8567	1.85348e-27
rs2313171	17	37833842	C	T	0.372938	0.0343524	10.8562	1.86257e-27
rs117099275	20	23733757	C	A	-0.689632	0.0635334	-10.8546	1.89541e-27
rs2378250	20	33275529	G	A	-0.364384	0.0335706	-10.8543	1.90308e-27
rs1801310	20	33517014	G	A	0.360827	0.0332527	10.8511	1.97122e-27
rs2286526	17	59472057	T	C	-0.392724	0.0362062	-10.8469	2.0634e-27
rs2424548	20	23394456	C	A	-0.377568	0.0348137	-10.8454	2.09708e-27
rs6113935	20	23077311	T	C	-0.349906	0.032265	-10.8448	2.11185e-27
rs6088569	20	33268199	A	G	-0.363406	0.0335213	-10.841	2.19933e-27
rs80159137	20	23743909	T	C	-0.685127	0.0632128	-10.8384	2.2635e-27
rs3736802	20	33604042	C	T	-0.34938	0.0322406	-10.8366	2.30771e-27
rs56103637	20	33490921	G	A	0.360218	0.0332455	10.8351	2.34707e-27
rs8123210	20	33486047	C	G	0.36017	0.0332464	10.8334	2.39276e-27
rs193302297	15	45698059	A	G	1.33147	0.122905	10.8333	2.39488e-27
rs8117491	20	33510120	C	T	0.360002	0.0332491	10.8274	2.55184e-27
rs149397937	15	45748059	T	C	0.901362	0.0832564	10.8263	2.58274e-27
rs2378292	20	33485178	C	T	0.359853	0.0332459	10.824	2.65034e-27
rs8117380	20	33485939	G	A	0.359853	0.0332459	10.824	2.65034e-27
rs4911450	20	33512406	T	C	0.359859	0.0332479	10.8235	2.66338e-27
rs6088653	20	33520321	C	T	0.359728	0.033239	10.8225	2.69486e-27
rs117671325	15	45696966	T	G	0.770292	0.0711843	10.8211	2.73468e-27
rs3761141	20	33737824	C	A	0.35677	0.0329719	10.8204	2.75497e-27
rs6088635	20	33466501	G	A	0.359765	0.033254	10.8187	2.80745e-27
rs743023	20	23400852	C	T	-0.376816	0.0348334	-10.8177	2.83922e-27
rs700231	5	39364339	C	T	0.354386	0.0327601	10.8176	2.84047e-27
rs118005442	20	23917136	T	G	-0.735136	0.067967	-10.8161	2.88893e-27
rs6088647	20	33505997	C	T	0.35957	0.0332474	10.815	2.9241e-27
rs8116657	20	33476474	G	C	0.359548	0.0332484	10.814	2.9552e-27
rs4911164	20	33479488	C	G	0.359498	0.0332478	10.8127	2.99712e-27
rs2223881	20	33506463	C	A	0.359464	0.0332472	10.8119	3.02495e-27
rs6058137	20	33475074	A	G	0.359383	0.0332475	10.8093	3.11014e-27
rs78570120	15	45752975	A	C	0.549195	0.0508124	10.8083	3.14456e-27
rs6058135	20	33470164	C	A	0.35929	0.033247	10.8067	3.2007e-27
rs17734637	2	211658830	C	G	0.455984	0.0421947	10.8067	3.20079e-27
rs76478106	20	23917152	A	T	-0.735219	0.0680389	-10.8059	3.22914e-27
rs73080164	2	211666810	G	C	0.45664	0.0422613	10.8052	3.25409e-27
rs6120757	20	33488771	T	C	0.359087	0.0332415	10.8024	3.3553e-27
rs10774020	12	348876	C	T	0.370377	0.0342929	10.8004	3.42775e-27
rs6120746	20	33448496	G	A	0.360264	0.033358	10.7999	3.44493e-27
rs4911437	20	33266149	T	G	-0.361753	0.0335003	-10.7985	3.49873e-27
rs2904766	17	37848677	G	A	0.372112	0.0344689	10.7956	3.61083e-27
rs6088570	20	33268295	C	T	-0.361805	0.033521	-10.7934	3.69831e-27
rs1936013	20	23363989	G	A	-0.37497	0.0347422	-10.7929	3.71827e-27
rs67439923	20	33262775	G	A	-0.360956	0.0334451	-10.7925	3.73483e-27
rs2224074	20	23360171	C	G	-0.374927	0.0347423	-10.7917	3.7689e-27
rs2424530	20	23369354	G	A	-0.374818	0.0347385	-10.7897	3.84999e-27
rs761726	20	23401481	C	G	-0.376054	0.0348569	-10.7885	3.90139e-27
rs2424550	20	23394669	T	C	-0.375536	0.0348102	-10.7881	3.91814e-27
rs6083092	20	23348836	C	T	-0.374771	0.0347421	-10.7872	3.956e-27
rs1321306	20	33266379	A	T	-0.361314	0.0334975	-10.7863	3.99638e-27
rs4815203	20	23395633	G	C	-0.375499	0.0348138	-10.7859	4.01225e-27
rs6137908	20	23344590	A	G	-0.374678	0.03474	-10.7852	4.04323e-27
rs77869687	15	45752976	T	G	0.548053	0.0508186	10.7845	4.07391e-27
rs6137940	20	23397491	C	G	-0.375414	0.034822	-10.7809	4.23488e-27
rs2236271	20	33523840	C	A	0.359191	0.0333207	10.7798	4.28789e-27
rs188778081	20	23705530	A	C	-2.96218	0.274798	-10.7795	4.30344e-27
rs2517959	17	37846512	T	A	0.372963	0.0346037	10.7781	4.36621e-27
rs77234612	15	45688603	A	G	0.769968	0.0714445	10.7771	4.41346e-27
rs6088642	20	33483186	T	G	0.358101	0.0332309	10.7761	4.46166e-27
rs369909901	20	23031398	C	G	2.65832	0.246686	10.7761	4.46282e-27
rs1419010	20	23365254	C	G	-0.374378	0.0347445	-10.7752	4.50896e-27
rs2424549	20	23394563	A	C	-0.374993	0.0348066	-10.7736	4.58688e-27
rs2051093	20	23371349	A	G	-0.374297	0.0347436	-10.7731	4.61036e-27
rs4911449	20	33512236	G	T	0.357977	0.033233	10.7717	4.68103e-27
rs1419009	20	23365094	A	G	-0.374262	0.0347449	-10.7717	4.68246e-27
rs3746450	20	33508588	T	G	0.357984	0.0332339	10.7717	4.68506e-27
rs3746734	20	23349765	T	C	-0.374056	0.0347272	-10.7713	4.70408e-27
rs2424531	20	23372754	C	T	-0.374233	0.034744	-10.7712	4.71042e-27
rs2424539	20	23384904	G	A	-0.374221	0.0347435	-10.771	4.7203e-27
rs190303734	2	203491226	T	A	-0.379783	0.0352606	-10.7707	4.73203e-27
rs7263157	20	33459127	A	G	0.358687	0.0333034	10.7703	4.75525e-27
rs2236022	20	23373534	A	G	-0.374188	0.034744	-10.7699	4.77648e-27
rs6083110	20	23373674	T	C	-0.374188	0.034744	-10.7699	4.77648e-27
rs2424532	20	23373877	A	G	-0.374188	0.034744	-10.7699	4.77648e-27
rs6083119	20	23390923	G	T	-0.374148	0.0347412	-10.7696	4.79137e-27
rs6083016	20	23116016	G	A	-0.353474	0.0328223	-10.7693	4.80433e-27
rs6087649	20	33510662	G	A	0.357878	0.0332326	10.7689	4.82815e-27
rs2249943	20	23378098	G	A	-0.374131	0.0347427	-10.7686	4.84139e-27
rs2424551	20	23394860	A	G	-0.374868	0.0348128	-10.7681	4.8703e-27
rs4813493	20	23367373	C	G	-0.374073	0.0347425	-10.767	4.92799e-27
rs6137924	20	23366171	G	C	-0.374043	0.0347424	-10.7662	4.971e-27
rs6137909	20	23344728	G	A	-0.374005	0.0347398	-10.7659	4.98767e-27
rs6120754	20	33482189	A	T	0.357732	0.033232	10.7647	5.0525e-27
rs1013677	20	33468793	A	G	0.357728	0.0332321	10.7645	5.06233e-27
rs6087642	20	33468306	C	T	0.357778	0.0332382	10.7641	5.08671e-27
rs4911447	20	33479445	A	T	0.35771	0.0332328	10.7638	5.10463e-27
rs1060615	20	33478381	G	A	0.357693	0.0332331	10.7632	5.1366e-27
rs6088568	20	33265971	C	A	-0.360451	0.03349	-10.7629	5.14923e-27
rs6088636	20	33469746	T	C	0.357653	0.033232	10.7623	5.18639e-27
rs2424552	20	23402833	A	G	-0.375366	0.0348787	-10.762	5.20004e-27
rs6120763	20	33506400	G	C	0.357659	0.0332341	10.7618	5.2132e-27
rs6087651	20	33518353	T	C	0.357589	0.0332345	10.7596	5.34186e-27
rs2424536	20	23381601	A	G	-0.373734	0.0347394	-10.7582	5.42186e-27
rs6087654	20	33522142	C	T	0.357899	0.03327	10.7574	5.46785e-27
rs6088646	20	33505937	C	T	0.357512	0.0332349	10.7571	5.48452e-27
rs6076122	20	23731494	G	A	0.380005	0.0353312	10.7555	5.5818e-27
rs725521	20	33516071	C	T	0.357341	0.0332341	10.7522	5.78468e-27
rs6087614	20	33262874	C	G	-0.359639	0.0334529	-10.7506	5.88682e-27
rs6088650	20	33514465	C	T	0.357214	0.0332341	10.7484	6.03e-27
rs2424528	20	23361613	T	C	-0.373131	0.0347315	-10.7433	6.37215e-27
rs7269627	20	23362727	T	A	-0.37306	0.0347305	-10.7416	6.494e-27
rs7988	20	23352685	A	C	-0.373037	0.0347312	-10.7407	6.55559e-27
rs3787214	20	33500245	A	C	0.357146	0.0332521	10.7406	6.56559e-27
rs6083099	20	23358233	T	C	-0.373017	0.0347305	-10.7403	6.58179e-27
rs6058094	20	33224174	T	C	0.347988	0.032401	10.74	6.60177e-27
rs11167241	20	33250835	T	C	-0.359222	0.0334487	-10.7395	6.64187e-27
rs2378293	20	33499052	G	A	0.357087	0.0332521	10.7388	6.69108e-27
rs6119543	20	33484757	T	C	0.356795	0.0332277	10.7379	6.7585e-27
rs6083095	20	23354090	T	C	-0.372929	0.0347309	-10.7377	6.77409e-27
rs2281429	20	23399544	T	A	-0.37403	0.034835	-10.7372	6.80811e-27
rs1853056	20	33262058	T	C	-0.358934	0.0334388	-10.7341	7.04267e-27
rs11614544	12	112904955	G	A	0.507729	0.0473045	10.7332	7.10821e-27
rs142238588	20	23715666	T	C	-2.75478	0.256674	-10.7326	7.1549e-27
rs4815199	20	23347169	A	G	-0.372747	0.0347304	-10.7326	7.15766e-27
rs6119542	20	33484545	T	G	0.356566	0.033228	10.7309	7.29088e-27
rs6087643	20	33474462	T	C	0.356486	0.0332298	10.7279	7.52917e-27
rs6120756	20	33486596	A	G	0.35646	0.033228	10.7277	7.54447e-27
rs2207147	20	33488013	A	G	0.35646	0.033228	10.7277	7.54447e-27
rs12151812	2	211636047	C	T	-0.394804	0.0368057	-10.7267	7.62691e-27
rs1853057	20	33262113	G	C	-0.35872	0.033447	-10.725	7.76656e-27
rs6087615	20	33262984	A	G	-0.358655	0.033446	-10.7234	7.90459e-27
rs6120758	20	33492523	T	C	0.356327	0.0332293	10.7233	7.91565e-27
rs2076667	20	33506964	A	G	0.356318	0.0332294	10.723	7.94103e-27
rs6088567	20	33263872	T	A	-0.358636	0.0334468	-10.7226	7.97268e-27
rs7266550	20	33495510	T	C	0.356297	0.0332289	10.7225	7.98161e-27
rs4911451	20	33512466	G	T	0.356304	0.0332301	10.7223	7.99591e-27
rs2517956	17	37843859	A	G	0.369478	0.034464	10.7207	8.13899e-27
rs3818273	20	33509275	A	G	0.356204	0.0332296	10.7195	8.24589e-27
rs2424537	20	23382026	C	T	-0.372281	0.0347313	-10.7189	8.29825e-27
rs6088640	20	33472509	T	C	0.356172	0.0332293	10.7186	8.32505e-27
rs6137922	20	23363773	A	G	-0.372284	0.0347346	-10.718	8.38157e-27
rs2144381	20	23369940	T	C	-0.372222	0.0347305	-10.7174	8.43102e-27
rs6087641	20	33467717	C	T	0.356178	0.0332353	10.7169	8.48473e-27
rs185483793	20	23680078	T	A	-3.15802	0.294687	-10.7165	8.51369e-27
rs2244608	12	121416988	G	A	-0.370575	0.0345829	-10.7156	8.60405e-27
rs2424534	20	23378866	A	G	-0.372153	0.0347311	-10.7153	8.62966e-27
rs6087646	20	33486048	A	G	0.356022	0.0332283	10.7144	8.70998e-27
rs6137934	20	23384015	C	G	-0.372105	0.0347314	-10.7138	8.76856e-27
rs2517954	17	37843550	C	T	0.369219	0.0344641	10.7131	8.83129e-27
rs6083104	20	23366038	T	C	-0.372046	0.0347307	-10.7123	8.91075e-27
rs6119545	20	33522869	C	T	0.356327	0.033267	10.7111	9.0272e-27
rs2424540	20	23386254	G	A	-0.371968	0.0347294	-10.7105	9.09095e-27
rs2424541	20	23386776	C	T	-0.371968	0.0347294	-10.7105	9.09095e-27
rs2424544	20	23390314	T	C	-0.371968	0.0347294	-10.7105	9.09095e-27
rs6132607	20	23390373	C	G	-0.371968	0.0347294	-10.7105	9.09095e-27
rs4813495	20	23391617	G	A	-0.371968	0.0347294	-10.7105	9.09095e-27
rs2424545	20	23390876	A	G	-0.371965	0.0347292	-10.7104	9.09378e-27
rs145917568	20	23406951	G	A	-0.376648	0.0351743	-10.708	9.33134e-27
rs79484914	15	45701911	T	A	0.750033	0.0700444	10.708	9.33884e-27
rs2378294	20	33500378	A	G	0.355831	0.0332493	10.7019	9.96794e-27
rs6087652	20	33520802	A	C	0.356013	0.0332672	10.7016	1.00006e-26
rs6087653	20	33522054	C	T	0.355907	0.0332671	10.6985	1.03479e-26
rs1169284	12	121419926	C	T	-0.372507	0.0348237	-10.6969	1.05198e-26
rs146212110	20	23694982	A	G	-1.92397	0.179903	-10.6945	1.08077e-26
rs2987530	13	49607414	C	T	0.46893	0.0438505	10.6938	1.08793e-26
rs6119536	20	33450041	T	C	0.35666	0.0333554	10.6927	1.10075e-26
rs6087616	20	33263033	C	T	-0.357445	0.0334424	-10.6884	1.15364e-26
rs316170	6	160756037	T	C	0.367798	0.0344168	10.6866	1.17642e-26
rs7135514	12	112448485	C	T	-0.525099	0.0491422	-10.6853	1.19263e-26
rs8122889	20	33424151	G	A	0.355677	0.0332935	10.6831	1.22147e-26
rs6083088	20	23343793	T	G	-0.37103	0.0347313	-10.6829	1.22441e-26
rs2251145	20	23399998	A	G	-0.372007	0.0348235	-10.6826	1.22722e-26
rs6137905	20	23340938	A	G	-0.370827	0.0347297	-10.6775	1.29695e-26
rs117067738	20	23274080	C	T	1.53246	0.143536	10.6765	1.31149e-26
rs2252824	20	23354748	A	G	-0.370834	0.0347347	-10.6762	1.31552e-26
rs112899301	20	23740924	A	T	-0.671294	0.0628816	-10.6755	1.32489e-26
rs4911163	20	33470694	T	C	0.354617	0.0332333	10.6705	1.39798e-26
rs60420287	20	23739740	T	C	-0.668317	0.0626465	-10.6681	1.43581e-26
rs6088565	20	33254986	C	A	-0.356493	0.0334173	-10.6679	1.43819e-26
rs3928101	20	33246028	C	A	-0.356466	0.0334169	-10.6672	1.44904e-26
rs74698077	15	45942783	T	C	0.696424	0.0653104	10.6633	1.51141e-26
rs73328966	20	23732829	C	T	-0.673013	0.0631162	-10.6631	1.51491e-26
rs2253925	20	23388021	G	C	-0.373101	0.0350013	-10.6596	1.57208e-26
rs6076071	20	23406380	C	A	-0.372003	0.0349026	-10.6583	1.59474e-26
rs6132604	20	23342226	A	G	-0.370032	0.0347313	-10.6541	1.66764e-26
rs34837802	20	33424908	G	C	0.35465	0.033299	10.6505	1.73434e-26
rs6088623	20	33429684	C	G	0.354639	0.0332989	10.6502	1.74025e-26
rs559854219	20	23574948	G	A	-2.4858	0.233443	-10.6484	1.77378e-26
rs926734	20	33491700	T	G	0.354042	0.0332487	10.6483	1.77608e-26
rs6083100	20	23358651	A	G	-0.369754	0.0347275	-10.6473	1.79501e-26
rs1573172	20	23261339	C	T	0.598452	0.0562375	10.6415	1.91015e-26
rs6088564	20	33249444	G	A	-0.355236	0.0334095	-10.6328	2.09768e-26
rs2273684	20	33529766	G	T	0.347543	0.0326884	10.632	2.11561e-26
rs2481031	6	160756729	G	T	0.358769	0.033745	10.6318	2.1201e-26
rs1016395	2	211569579	T	C	-0.441622	0.0415426	-10.6306	2.14753e-26
rs7354735	20	33241842	C	T	-0.355165	0.0334108	-10.6302	2.1555e-26
rs112193159	13	49750380	C	G	0.530851	0.0499382	10.6302	2.15742e-26
rs6142210	20	33223012	T	C	-0.355181	0.0334128	-10.6301	2.15967e-26
rs6142219	20	33256345	A	G	-0.355133	0.0334098	-10.6296	2.17014e-26
rs903501	17	37839493	C	T	0.369384	0.0347551	10.6282	2.20276e-26
rs7269596	20	33229063	C	T	-0.355094	0.0334127	-10.6275	2.21915e-26
rs4911452	20	33526983	C	T	0.353183	0.0332341	10.6271	2.22856e-26
rs6088552	20	33226491	G	A	-0.355078	0.0334128	-10.627	2.23129e-26
rs6142212	20	33226971	T	C	-0.355078	0.0334128	-10.627	2.23129e-26
rs6088560	20	33228549	C	T	-0.354982	0.0334143	-10.6237	2.31343e-26
rs16985308	20	23359780	T	A	-0.368824	0.0347231	-10.6219	2.35817e-26
rs1183910	12	121420807	A	G	-0.369951	0.0348608	-10.6122	2.61371e-26
rs2253924	20	23388020	A	G	-0.371272	0.0349926	-10.61	2.67782e-26
rs6142216	20	33256036	A	G	-0.354356	0.0334085	-10.6068	2.77175e-26
rs6087612	20	33230822	G	T	-0.354315	0.0334096	-10.6052	2.81926e-26
rs6114347	20	23842082	T	C	-0.558155	0.052642	-10.6028	2.89038e-26
rs6088554	20	33227061	C	T	-0.35449	0.0334345	-10.6025	2.90053e-26
rs77955561	20	23844959	A	G	-0.558668	0.0527033	-10.6002	2.97201e-26
rs2644843	20	24228709	A	T	-0.361193	0.0340792	-10.5986	3.02348e-26
rs743024	20	23342476	C	T	-0.367965	0.0347203	-10.598	3.04513e-26
rs6114335	20	23825328	A	C	-0.557331	0.0525936	-10.5969	3.07862e-26
rs6114026	20	23252052	C	A	0.595552	0.0562005	10.5969	3.07967e-26
[truncated: 11,994 more rows]
