# Supplementary material for: Muscle-origin creatinine-cystatin C ratio is an osteoporosis marker in individuals with normal renal function: evidence from observational and Mendelian randomization analysis
Source: Front Endocrinol (Lausanne). 2024 May 21;15:1325320. doi: 10.3389/fendo.2024.1325320 (PMC11148261; doi:10.3389/fendo.2024.1325320)
Supplement: Supplementary file 10 [file Table_8.xlsx]

## Sheet: Sheet1
Supplementary Table 8 GO Terms and KEGG pathway enriched by the genes where the lead SNPs is located in CCR GWAS
Gene Ontology ID: Term	Genes	P-value	FDR
Biological process
GO:0010466~negative regulation of peptidase activity	CST9L, ITIH4, ITIH3, WFIKKN1, CST9, CST8, ITIH1, CST7, CST3, CST11, SPINT1, CSTL1, CTSB	1.22026e-05	0.0277115
GO:0015695~organic cation transport	SLC47A2, SLC22A4, SLC22A3, SLC47A1, SLC22A2, SLC22A1	1.75556e-05	0.0277115
Cellular Components
GO:0005829~cytosol	GLTP, PNMT, GPATCH3, IFI30, BACH1, IKZF3, NUDT3, RPL6, UBE2L3, CRKL, PSMD6, KIF21B, MPV17, RPS10, XYLB, STARD3, RPL21, SLC34A1, GOLPH3L, FNDC3A, WDR73, WDR81, PRKAR1A, MYL2, RIN3, TRIB1, UNC119B, GRB7, MTMR3, SLC22A5, EPB41, MTMR9, PIK3R2, TTBK1, SULT1A1, BLOC1S6, EPB41L2, PIP5K1B, SFN, FADD, SULT1A2, BRAP, BBS1, XRCC6, GSDMA, PMM1, NFATC3, LNPEP, TRERF1, GPN1, PARP10, MOV10, MSRA, TPX2, ABTB1, P…	1.46187e-09	8.53732e-07
GO:0005737~cytoplasm	GLTP, SLC4A1AP, GPATCH3, BACH1, IKZF3, NUDT3, RPL6, UBE2L3, GCSH, RNF112, WDR90, MPV17, RPS10, ACAD10, STARD3, RPL21, HNF1A, FNDC3A, JMJD8, NEIL2, WDR81, IFT81, PRKAR1A, MYL2, RIN3, TRIB1, PFN3, MTMR3, SLC22A5, MTMR9, TTBK1, SULT1A1, BLOC1S6, SFN, FADD, NRBF2, RREB1, SULT1A2, BRAP, MYH7B, GSDMB, TMEM50A, SPDYC, NFATC3, LNPEP, GPN1, NR0B2, PARP10, MSRA, TPX2, ABTB1, EIF6, PPP1R1B, RANBP10, CALR, G…	1.03374e-06	0.000301853
GO:0005654~nucleoplasm	SLC4A1AP, HFE, JMJD1C, NUCKS1, GPATCH3, AHR, IKZF3, BACH1, ETS1, CRKL, UBE2L3, RNF112, CCND3, PSMD6, GRAP2, NARS2, EP300, MAF1, RPS10, MED1, STARD3, RPS9, IK, ANAPC7, SFMBT1, SLC34A1, THOC5, THOC7, SUPT7L, PLA2G15, NPAS4, HIC2, NEIL2, FRMD8, THAP7, XRN2, ZNF318, SRSF4, MAPKAPK5, NUPR1, CDKL1, FTO, L3MBTL2, TNKS, ITPR3, TTBK1, SYCE2, HSD11B2, ATXN7, EPB41L2, ZMAT5, NRBF2, NKX2-2, BRAP, GCKR, XRCC6…	7.22805e-06	0.00140706
GO:0016020~membrane	CSF1, CELSR2, RPL6, IGF1R, RPH3A, ABHD12, CCND3, APMAP, POFUT1, DUOXA1, DUOXA2, CAPN1, RPS10, ANKRD13A, MED1, RPS9, TPRA1, KIRREL2, RPL21, SLC30A3, DGAT1, ENTPD6, DIO2, TSC2, FNDC3A, TMEM131, TUFM, ATXN2L, ST7L, PLA2G15, SLC5A6, SPINT1, PRKAR1A, XRN2, SPNS1, ERP29, ATP6V0D1, SLC22A3, SLC45A3, MTMR3, HVCN1, SLC22A2, SLC22A1, GLT8D1, ITPR3, ARHGAP15, FUT1, RHOT2, ATXN2, KIF3B, GRK6, SYNDIG1, MLEC, …	1.59363e-05	0.0023267
GO:0030667~secretory granule membrane	RAB3A, B4GALT1, CD93, HVCN1, PTAFR, ITPR3, LILRB3, IGF2R, DOK3, RAB26, ORMDL3, CD14, SLC18B1	0.000142102	0.0165975
GO:0016324~apical plasma membrane	SLC47A2, SLC22A4, SLC22A3, SLC47A1, SLC22A5, HVCN1, SLC22A2, SLC22A1, LRP2, SLC5A10, DUOX1, CTSK, ERBB2, SLC17A1, SLC17A2, DUOX2, SLC17A3, CTSB, SLC34A1, ATP1B3, OSMR, SLC2A9, SLC5A6, ANO1, DLG1, SLC9A4, ATP6V0D1, PFKM	0.000326314	0.0317613
GO:0048471~perinuclear region of cytoplasm	PRR7, RAB3A, CSF1, CALCOCO2, CABP7, SRC, HFE, MTMR9, ATP2A1, ATRAID, RASIP1, TTBK1, PPM1F, ATXN2, TNKS2, AP1G1, ERBB2, HSF1, TSNAXIP1, PDLIM4, ANKRD13A, SLC17A3, CTSB, PPP1R16B, GSDMA, SORT1, BDNF, SLC34A1, PDE4C, TSC2, LNPEP, RANGAP1, TRPC4AP, IGF2R, PROCR, DAB2, DLG1, TPPP3, RPS6KB1, NF2, NUPR1, CALR, PLEC	0.000462526	0.0385879
Molecular Functions
GO:0005515~protein binding	PNMT, SLC4A1AP, PGAP3, GPATCH3, BACH1, RPL6, GCSH, RNF112, PSMD6, LIPH, WDR90, PRSS3, MED1, STARD3, ZNF19, RPL21, SERPINF2, TRHR, SLC5A6, WDR81, IFT81, PRKAR1A, MYL2, UNC119B, MTMR3, MTMR9, MRPL11, SULT1A1, BLOC1S6, RHOT2, C9, EPB41L2, SYNDIG1, SSR1, PIP5K1B, SFN, NRBF2, NKX2-4, RHBDL1, FDFT1, SULT1A2, NKX2-2, BRAP, MYH7B, GSDMA, JUND, PMM1, NFATC3, LNPEP, GPN2, GPN1, NR0B2, PTRHD1, GPN3, MOV10, …	3.46197e-09	3.21271e-06
GO:0004869~cysteine-type endopeptidase inhibitor activity	CST9L, CST3, CST2, CST1, CST11, CST9, CST8, CST7, CSTL1, CST5, CST4	3.65705e-07	0.000169687
GO:0015651~quaternary ammonium group transmembrane transporter activity	SLC22A4, SLC22A3, SLC22A5, SLC22A2, SLC22A1	7.09818e-06	0.0021957
GO:0001784~phosphotyrosine binding	SHF, ZAP70, HCK, GRAP2, MAPK1, PIK3R2, PTPN11, GRAP, LDLRAP1, CRKL	3.55412e-05	0.00824555
GO:0042910~xenobiotic transporter activity	SLC47A2, SLC22A5, SLC47A1, SLC22A2, SLC22A1, ATRAID, SLC17A3	0.000106195	0.0197098
GO:0015101~organic cation transmembrane transporter activity	SLC47A2, SLC22A3, SLC47A1, SLC22A2, SLC22A1	0.000259177	0.040086
