# Supplementary material for: Muscle-origin creatinine-cystatin C ratio is an osteoporosis marker in individuals with normal renal function: evidence from observational and Mendelian randomization analysis
Source: Front Endocrinol (Lausanne). 2024 May 21;15:1325320. doi: 10.3389/fendo.2024.1325320 (PMC11148261; doi:10.3389/fendo.2024.1325320)
Supplement: Supplementary file 11 [file Table_9.xlsx]

## Sheet: Sheet1
Supplementary Table 9 Genetic correlation between CCR and osteoporosis
Trait1	Trait2	r(g)	SE	Z	P-value
CCR	Osteoporosis	0.0997	0.0701	1.4231	0.1547
	Fracture	0.0442	0.1131	0.3911	0.6957
