# Supplementary material for: Muscle-origin creatinine-cystatin C ratio is an osteoporosis marker in individuals with normal renal function: evidence from observational and Mendelian randomization analysis
Source: Front Endocrinol (Lausanne). 2024 May 21;15:1325320. doi: 10.3389/fendo.2024.1325320 (PMC11148261; doi:10.3389/fendo.2024.1325320)
Supplement: Supplementary file 12 [file Table_10.xlsx]

## Sheet: Sheet1
Supplementary Table 10 Pleiotropic SNPs between CCR and osteoporosis/fracture
	SNP	CHR	chromStart	chromEnd	Function	A1	A2	P.placo
CCR-Osteoporosis	rs10077761	chr5	39436078	39436079	unknown	G	A	1.39981e-10
CCR-Osteoporosis	rs1075851	chr16	68296528	68296529	near-gene-5	C	T	3.80673e-10
CCR-Osteoporosis	rs10937226	chr3	185302884	185302885	intron,near-gene-5	G	A	4.99596e-11
CCR-Osteoporosis	rs11075673	chr16	68404424	68404425	intron	G	A	5.7873e-09
CCR-Osteoporosis	rs1124585	chr16	68401739	68401740	intron	C	T	5.31351e-09
CCR-Osteoporosis	rs112635299	chr14	94838141	94838142	unknown	G	T	2.26952e-11
CCR-Osteoporosis	rs114511999	chr20	24141112	24141113	unknown	C	T	5.31527e-09
CCR-Osteoporosis	rs116032294	chr20	23617105	23617106	intron	C	G	4.97831e-09
CCR-Osteoporosis	rs11645944	chr16	68409056	68409057	intron	A	G	5.70048e-09
CCR-Osteoporosis	rs116496577	chr20	23617077	23617078	intron	A	G	4.94154e-09
CCR-Osteoporosis	rs117334733	chr20	24137128	24137129	unknown	C	T	4.12352e-09
CCR-Osteoporosis	rs11761199	chr7	128581834	128581835	intron,near-gene-5	A	G	3.00731e-09
CCR-Osteoporosis	rs11916386	chr3	185308068	185308069	intron	G	T	6.45889e-11
CCR-Osteoporosis	rs11924016	chr3	185307878	185307879	intron	A	T	1.99015e-10
CCR-Osteoporosis	rs12102971	chr16	68298023	68298024	near-gene-5	G	C	3.84521e-10
CCR-Osteoporosis	rs12374077	chr3	185317673	185317674	intron	G	C	5.73505e-11
CCR-Osteoporosis	rs12924125	chr16	68299780	68299781	intron	T	C	3.75731e-10
CCR-Osteoporosis	rs12927959	chr16	67727068	67727069	intron	A	G	7.08296e-10
CCR-Osteoporosis	rs13072061	chr3	185326022	185326023	intron	G	T	5.04737e-11
CCR-Osteoporosis	rs13072759	chr3	185326390	185326391	intron	G	A	5.24805e-11
CCR-Osteoporosis	rs13081203	chr3	185322642	185322643	intron	G	A	5.71574e-11
CCR-Osteoporosis	rs13091418	chr3	185329755	185329756	intron	C	G	5.36826e-11
CCR-Osteoporosis	rs13095912	chr3	185302097	185302098	intron,near-gene-5	G	A	1.23526e-10
CCR-Osteoporosis	rs13100034	chr3	185318803	185318804	intron	G	A	5.72802e-11
CCR-Osteoporosis	rs13100229	chr3	185343199	185343200	intron	C	T	4.90885e-11
CCR-Osteoporosis	rs13340181	chr3	185325611	185325612	intron	T	C	5.55946e-11
CCR-Osteoporosis	rs13413	chr3	185351207	185351208	unknown	G	C	4.767e-10
CCR-Osteoporosis	rs140239702	chr20	23576433	23576434	unknown	G	T	3.59482e-10
CCR-Osteoporosis	rs140509599	chr20	23591413	23591414	unknown	T	C	4.80099e-10
CCR-Osteoporosis	rs140817933	chr20	23577014	23577015	unknown	C	G	3.66386e-10
CCR-Osteoporosis	rs143447990	chr20	24137415	24137416	unknown	A	G	2.62743e-09
CCR-Osteoporosis	rs146362611	chr20	24119336	24119337	unknown	T	C	2.6084e-09
CCR-Osteoporosis	rs1464579	chr3	185319645	185319646	intron	A	G	5.82986e-11
CCR-Osteoporosis	rs1465471	chr16	68396376	68396377	intron	C	T	5.7222e-09
CCR-Osteoporosis	rs148508507	chr20	23599253	23599254	unknown	C	T	3.4833e-09
CCR-Osteoporosis	rs149568224	chr20	23600784	23600785	unknown	A	G	4.67455e-10
CCR-Osteoporosis	rs1568664	chr3	185312230	185312231	intron	T	C	6.128e-11
CCR-Osteoporosis	rs1694122	chr6	32642844	32642845	unknown	A	G	1.68357e-11
CCR-Osteoporosis	rs17523471	chr3	185304017	185304018	coding-synon,intron,near-gene-5	T	C	1.64455e-11
CCR-Osteoporosis	rs1799895	chr4	24801833	24801834	missense	C	G	2.64502e-09
CCR-Osteoporosis	rs1816959	chr3	185351650	185351651	unknown	A	G	4.4706e-10
CCR-Osteoporosis	rs1823238	chr3	185341969	185341970	intron	G	A	5.48048e-11
CCR-Osteoporosis	rs192260034	chr20	21730499	21730500	unknown	C	T	5.71501e-09
CCR-Osteoporosis	rs192681712	chr20	23601662	23601663	unknown	A	G	3.30235e-09
CCR-Osteoporosis	rs2034344	chr3	185337787	185337788	intron	T	C	5.70751e-11
CCR-Osteoporosis	rs2516006	chr6	32650267	32650268	unknown	T	C	7.35101e-11
CCR-Osteoporosis	rs2647045	chr6	32668099	32668100	unknown	G	A	3.00357e-09
CCR-Osteoporosis	rs2863980	chr16	68301984	68301985	intron	A	C	8.15673e-11
CCR-Osteoporosis	rs2863981	chr16	68295597	68295598	unknown	A	G	1.52575e-09
CCR-Osteoporosis	rs28929474	chr14	94844946	94844947	missense	C	T	3.16829e-12
CCR-Osteoporosis	rs3087964	chr3	185348401	185348402	untranslated-3	C	T	5.61558e-11
CCR-Osteoporosis	rs34765114	chr3	185335155	185335156	intron	T	A	6.11914e-11
CCR-Osteoporosis	rs34965813	chr3	185333011	185333012	intron	T	C	6.33497e-11
CCR-Osteoporosis	rs35316276	chr16	67850699	67850700	intron	C	T	5.18149e-09
CCR-Osteoporosis	rs35497918	chr3	185310311	185310312	intron	C	T	6.10009e-11
CCR-Osteoporosis	rs35853080	chr3	185346713	185346714	intron	C	A	1.61687e-10
CCR-Osteoporosis	rs35917986	chr3	185310040	185310041	intron	G	A	5.29833e-11
CCR-Osteoporosis	rs36010241	chr16	68306036	68306037	intron	C	T	3.34757e-10
CCR-Osteoporosis	rs36066570	chr3	185314453	185314454	intron	C	A	6.94227e-11
CCR-Osteoporosis	rs3757387	chr7	128576085	128576086	near-gene-5	T	C	3.84701e-10
CCR-Osteoporosis	rs3778751	chr7	128580047	128580048	intron,near-gene-5	A	T	7.31585e-10
CCR-Osteoporosis	rs3778752	chr7	128580046	128580047	intron,near-gene-5	G	T	7.21316e-10
CCR-Osteoporosis	rs3778753	chr7	128580041	128580042	intron,near-gene-5	A	G	6.88347e-10
CCR-Osteoporosis	rs3778754	chr7	128575551	128575552	unknown	C	G	5.72343e-10
CCR-Osteoporosis	rs3785111	chr16	68309970	68309971	intron	A	T	3.11996e-10
CCR-Osteoporosis	rs3785129	chr16	68401376	68401377	intron	G	A	5.55377e-09
CCR-Osteoporosis	rs3807306	chr7	128580679	128580680	intron,near-gene-5	G	T	3.53509e-09
CCR-Osteoporosis	rs3807307	chr7	128579201	128579202	intron,near-gene-5	T	C	2.76802e-10
CCR-Osteoporosis	rs3823536	chr7	128579665	128579666	intron,near-gene-5	G	A	1.82281e-10
CCR-Osteoporosis	rs3909471	chr5	39431935	39431936	unknown	G	A	6.69509e-11
CCR-Osteoporosis	rs4569690	chr3	185336639	185336640	intron	C	T	5.86833e-11
CCR-Osteoporosis	rs4575929	chr3	185353134	185353135	unknown	G	A	5.3899e-11
CCR-Osteoporosis	rs4686666	chr3	185342846	185342847	intron	T	C	5.1249e-11
CCR-Osteoporosis	rs4728142	chr7	128573966	128573967	unknown	G	A	1.98494e-09
CCR-Osteoporosis	rs4783552	chr16	68310311	68310312	intron	T	C	1.20041e-09
CCR-Osteoporosis	rs4783556	chr16	68400951	68400952	intron	C	T	5.58557e-09
CCR-Osteoporosis	rs4783610	chr16	68310456	68310457	intron	G	C	1.35544e-09
CCR-Osteoporosis	rs4783612	chr16	68312468	68312469	intron	T	C	2.85549e-09
CCR-Osteoporosis	rs56065557	chr3	185354215	185354216	unknown	G	C	3.46198e-09
CCR-Osteoporosis	rs6048959	chr20	23616304	23616305	intron	T	C	4.12102e-09
CCR-Osteoporosis	rs62059344	chr16	67747305	67747306	intron	C	A	9.00388e-10
CCR-Osteoporosis	rs62291884	chr3	185313854	185313855	intron	A	G	6.17692e-11
CCR-Osteoporosis	rs6762208	chr3	185331164	185331165	missense	C	A	4.98755e-11
CCR-Osteoporosis	rs6764618	chr3	185328008	185328009	intron	T	C	5.10144e-11
CCR-Osteoporosis	rs6774871	chr3	185347458	185347459	intron	A	G	1.70315e-10
CCR-Osteoporosis	rs6778977	chr3	185302531	185302532	intron,near-gene-5	T	G	1.13715e-10
CCR-Osteoporosis	rs6779368	chr3	185298867	185298868	near-gene-5	A	G	1.27008e-10
CCR-Osteoporosis	rs6784842	chr3	185342722	185342723	intron	C	T	7.52555e-11
CCR-Osteoporosis	rs6784948	chr3	185342786	185342787	intron	C	T	5.83338e-11
CCR-Osteoporosis	rs6785918	chr3	185330630	185330631	intron	A	G	5.43352e-11
CCR-Osteoporosis	rs6799206	chr3	185347229	185347230	intron	C	G	1.80609e-10
CCR-Osteoporosis	rs73905134	chr20	24119965	24119966	unknown	C	T	3.10351e-09
CCR-Osteoporosis	rs73905135	chr20	24122144	24122145	unknown	G	A	2.9809e-09
CCR-Osteoporosis	rs73905141	chr20	24130866	24130867	unknown	G	A	2.99334e-09
CCR-Osteoporosis	rs75224424	chr20	24135489	24135490	unknown	C	G	2.93924e-09
CCR-Osteoporosis	rs7638853	chr3	185350705	185350706	unknown	G	A	2.8354e-10
CCR-Osteoporosis	rs76428436	chr20	24135794	24135795	unknown	T	A	2.74592e-09
CCR-Osteoporosis	rs7644758	chr3	185328196	185328197	intron	G	T	5.20791e-11
CCR-Osteoporosis	rs7648072	chr3	185344538	185344539	intron	T	C	8.7506e-11
CCR-Osteoporosis	rs77148124	chr20	24122038	24122039	unknown	C	A	2.82955e-09
CCR-Osteoporosis	rs77795116	chr20	24119721	24119722	unknown	T	A	2.57426e-09
CCR-Osteoporosis	rs78335658	chr20	24140032	24140033	unknown	G	T	4.93007e-09
CCR-Osteoporosis	rs78710438	chr20	24136466	24136467	unknown	C	T	2.63265e-09
CCR-Osteoporosis	rs78877107	chr20	24139827	24139828	unknown	G	A	5.00862e-09
CCR-Osteoporosis	rs9268834	chr6	32428078	32428079	unknown	C	A	5.49364e-09
CCR-Osteoporosis	rs9268835	chr6	32428114	32428115	unknown	G	A	5.74582e-09
CCR-Osteoporosis	rs9268838	chr6	32428714	32428715	unknown	G	A	5.26737e-09
CCR-Osteoporosis	rs9275068	chr6	32648417	32648418	unknown	T	C	9.24971e-10
CCR-Osteoporosis	rs9275205	chr6	32657559	32657560	unknown	T	C	7.29276e-11
CCR-Osteoporosis	rs9275211	chr6	32657843	32657844	unknown	T	C	6.30326e-11
CCR-Osteoporosis	rs9714158	chr3	185328779	185328780	intron	C	T	5.22749e-11
CCR-Osteoporosis	rs9714159	chr3	185328670	185328671	intron	G	A	4.80765e-11
CCR-Osteoporosis	rs9923188	chr16	68311866	68311867	intron	G	T	4.21207e-10
CCR-Osteoporosis	rs9926893	chr16	68300963	68300964	intron	A	G	3.21611e-10
CCR-Osteoporosis	rs9930792	chr16	68297114	68297115	near-gene-5	C	A	5.83824e-10
CCR-Osteoporosis	rs9930908	chr16	68297057	68297058	near-gene-5	G	T	5.4475e-10
CCR-Osteoporosis	rs9933029	chr16	68303409	68303410	intron	A	G	2.5678e-09
CCR-Osteoporosis	rs9935025	chr16	68307446	68307447	intron	T	C	4.3483e-10
CCR-Osteoporosis	rs9937244	chr16	68307558	68307559	intron	T	A	4.05538e-10
CCR-Fracture	rs1004199	chr20	23209820	23209821	unknown	A	C	3.672e-10
CCR-Fracture	rs11786896	chr8	145018353	145018354	intron,near-gene-5	C	T	4.47613e-09
CCR-Fracture	rs118045169	chr20	23393749	23393750	intron	A	G	3.03858e-09
CCR-Fracture	rs144600025	chr20	22940081	22940082	unknown	C	T	5.29282e-09
CCR-Fracture	rs149326048	chr20	22851362	22851363	unknown	C	A	1.15778e-09
CCR-Fracture	rs16985101	chr20	23197645	23197646	unknown	A	G	4.65758e-10
CCR-Fracture	rs186660719	chr20	22896401	22896402	unknown	A	C	3.81119e-09
CCR-Fracture	rs2095841	chr20	23214849	23214850	unknown	A	T	4.06166e-10
CCR-Fracture	rs2225958	chr20	23217314	23217315	unknown	C	G	4.01202e-10
CCR-Fracture	rs35622424	chr20	23218032	23218033	unknown	C	T	4.03202e-10
CCR-Fracture	rs41155	chr22	30404546	30404547	intron,near-gene-3	A	C	2.58793e-09
CCR-Fracture	rs41160	chr22	30407387	30407388	intron	C	G	2.28803e-09
CCR-Fracture	rs41165	chr22	30413338	30413339	intron	C	T	3.63791e-09
CCR-Fracture	rs41168	chr22	30418160	30418161	intron	A	C	5.5467e-10
CCR-Fracture	rs41171	chr22	30422106	30422107	intron,untranslated-3	C	G	9.7188e-10
CCR-Fracture	rs41279958	chr20	22942847	22942848	unknown	G	A	3.49303e-09
CCR-Fracture	rs4995046	chr20	23223787	23223788	unknown	T	C	4.1623e-10
CCR-Fracture	rs4995047	chr20	23223828	23223829	unknown	G	A	3.62881e-10
CCR-Fracture	rs6036341	chr20	23202313	23202314	unknown	T	C	3.60962e-10
CCR-Fracture	rs6036343	chr20	23222194	23222195	unknown	A	G	4.02236e-10
CCR-Fracture	rs6036344	chr20	23224885	23224886	unknown	G	T	3.61685e-10
CCR-Fracture	rs6036345	chr20	23227418	23227419	unknown	A	G	4.16775e-10
CCR-Fracture	rs6036346	chr20	23227504	23227505	unknown	T	C	2.33496e-10
CCR-Fracture	rs6048599	chr20	23195749	23195750	unknown	A	G	4.74153e-10
CCR-Fracture	rs6048601	chr20	23197576	23197577	unknown	A	G	4.70685e-10
CCR-Fracture	rs6048603	chr20	23200902	23200903	unknown	G	A	4.46391e-10
CCR-Fracture	rs6048607	chr20	23203259	23203260	unknown	T	G	3.99888e-10
CCR-Fracture	rs6048608	chr20	23203395	23203396	unknown	T	A	3.76069e-10
CCR-Fracture	rs6048610	chr20	23203960	23203961	unknown	A	C	3.68318e-10
CCR-Fracture	rs6048614	chr20	23207904	23207905	unknown	G	A	3.73309e-10
CCR-Fracture	rs6048620	chr20	23211706	23211707	unknown	C	T	3.57806e-10
CCR-Fracture	rs6048621	chr20	23212957	23212958	unknown	G	A	3.78625e-10
CCR-Fracture	rs6048631	chr20	23216108	23216109	unknown	C	T	4.08676e-10
CCR-Fracture	rs6048632	chr20	23216477	23216478	unknown	T	A	3.9407e-10
CCR-Fracture	rs6048634	chr20	23219312	23219313	unknown	A	G	4.03201e-10
CCR-Fracture	rs6048635	chr20	23219418	23219419	unknown	C	G	4.03236e-10
CCR-Fracture	rs6048639	chr20	23227058	23227059	unknown	T	C	5.14934e-10
CCR-Fracture	rs6048641	chr20	23228688	23228689	unknown	A	G	3.73256e-10
CCR-Fracture	rs6113996	chr20	23196314	23196315	unknown	A	C	4.74019e-10
CCR-Fracture	rs6114006	chr20	23217593	23217594	unknown	C	T	3.93242e-10
CCR-Fracture	rs66483039	chr20	22561952	22561953	untranslated-3	G	A	1.5809e-09
CCR-Fracture	rs76546830	chr20	23219716	23219717	unknown	A	T	3.93069e-10
