# Supplementary material for: Muscle-origin creatinine-cystatin C ratio is an osteoporosis marker in individuals with normal renal function: evidence from observational and Mendelian randomization analysis
Source: Front Endocrinol (Lausanne). 2024 May 21;15:1325320. doi: 10.3389/fendo.2024.1325320 (PMC11148261; doi:10.3389/fendo.2024.1325320)
Supplement: Supplementary file 13 [file Table_11.xlsx]

## Sheet: Sheet1
Supplementary Table 11 Lead SNPs associated with CCR and osteoporosis/fracture identified by FUMA
	GenomicLocus	uniqID	rsID	chr	pos	p	start	end	nSNPs	nGWASSNPs	nIndSigSNPs	IndSigSNPs	nLeadSNPs	LeadSNPs	Gene
CCR-Osteoporosis	1	3:185304018:C:T	rs17523471	3	185304018	1.64e-11	185282232	185354216	109	45	1	rs17523471	1	rs17523471	SENP2, IGF2BP2
CCR-Osteoporosis	2	4:24801834:C:G	rs1799895	4	24801834	2.65e-09	24801834	24801834	1	1	1	rs1799895	1	rs1799895	SOD3, CCDC149
CCR-Osteoporosis	3	5:39431936:A:G	rs3909471	5	39431936	6.7e-11	39428975	39436829	17	2	1	rs3909471	1	rs3909471	C9, DAB2
CCR-Osteoporosis	4	7:128579666:A:G	rs3823536	7	128579666	1.82e-10	128567032	128584084	15	10	1	rs3823536	1	rs3823536	IRF5
CCR-Osteoporosis	5	14:94844947:C:T	rs28929474	14	94844947	3.17e-12	94838142	94844947	2	2	1	rs28929474	1	rs28929474	SERPINA1
CCR-Osteoporosis	6	16:68301985:A:C	rs2863980	16	68301985	8.16e-11	67727069	68421668	129	26	3	rs2863980;rs1124585;rs12927959	1	rs2863980	GFOD2, RANBP10, TSNAXIP1, SLC12A4, DPEP2, DUS2, DDX28, NFATC3, PLA2G15, SLC7A6, SLC7A6OS, PRMT7, SMPD3
CCR-Osteoporosis	7	20:21730500:C:T	rs192260034	20	21730500	5.72e-09	21730500	21915047	2	1	1	rs192260034	1	rs192260034
CCR-Osteoporosis	8	20:23576434:G:T	rs140239702	20	23576434	3.59e-10	23455889	23617868	33	9	2	rs140239702;rs192681712	1	rs140239702	CST9, CST3
CCR-Osteoporosis	9	20:24119722:A:T	rs77795116	20	24119722	2.57e-09	24039955	24235292	72	14	1	rs77795116	1	rs77795116
CCR-Fracture	1	8:145018354:C:T	rs11786896	8	145018354	4.47613e-09	144981488	145154222	8	1	1	rs11786896	1	rs11786896	PLEC, PARP10, SPATC1, OPLAH, EXOSC4, CYC1, SHARPIN, MAF1, KIAA1875
CCR-Fracture	2	20:22561953:A:G	rs66483039	20	22561953	1.5809e-09	22561953	22561953	1	1	1	rs66483039	1	rs66483039	FOXA2
CCR-Fracture	3	20:23227505:C:T	rs6036346	20	23227505	2.33496e-10	22851363	23393750	41	35	3	rs149326048;rs6036346;rs118045169	3	rs149326048;rs6036346;rs118045169	THBD, AL096677.1, NXT1, NAPB
CCR-Fracture	4	22:30418161:A:C	rs41168	22	30418161	5.5467e-10	30121577	30594803	174	5	1	rs41168	1	rs41168	CABP7, ZMAT5, UQCR10, ASCC2, MTMR3, HORMAD2
Note: GenomicLocus : Index of genomic rick loci; uniqID : Unique ID of SNPs consists of chr:position:allele1:allele2 where alleles are alphabetically ordered; rsID : rsID of the top lead SNP; chr : chromosome of top lead SNP; pos : position of top lead SNP on hg19; p : P-value of top lead SNP (from the input file); start : Start position of the locus; end : End position of the locus; nSNPs : Numb…
