# Supplementary material for: Muscle-origin creatinine-cystatin C ratio is an osteoporosis marker in individuals with normal renal function: evidence from observational and Mendelian randomization analysis
Source: Front Endocrinol (Lausanne). 2024 May 21;15:1325320. doi: 10.3389/fendo.2024.1325320 (PMC11148261; doi:10.3389/fendo.2024.1325320)
Supplement: Supplementary file 14 [file Table_12.xlsx]

## Sheet: Sheet1
Supplementary Table 12 The effect estimates of the instrumental variables for CCR (exposure) and osteoporosis/fracture
					CCR (UK biobank)				Osteoporosis				Fracture
SNP	CHR	BP	EA		β	SE	p-value		β	SE	p-value		β	SE	p-value
rs10010325	4	106106353	C		0.246752	0.0323338	2.32231e-14		0.0330961	0.01715	0.0536315		0.0366369	0.0356992	0.304766
rs10062079	5	39393733	G		-0.381475	0.0327703	2.55394e-31		-0.0211693	0.0174218	0.224327		-0.0330453	0.0363693	0.363559
rs1010269	17	59448945	A		0.578763	0.0437852	6.88644e-40		0.0192621	0.0221609	0.384741		0.00595487	0.0462627	0.89758
rs10189685	2	203488449	G		0.38758	0.0352194	3.62589e-28		-0.00846071	0.0192576	0.660414		0.0014025	0.040172	0.97215
rs1047891	2	211540507	C		-0.981613	0.0346211	7.68361e-177		0.00616323	0.0182296	0.735296		-0.0188865	0.0380275	0.619433
rs1056074	2	25053828	T		0.329158	0.0423001	7.16782e-15		0.0280461	0.0219688	0.201731		0.0666062	0.0459969	0.147601
rs10744774	12	112090022	C		0.543394	0.0437088	1.74887e-35		0.0257294	0.0231908	0.26723		-0.0244907	0.0479849	0.609783
rs10774021	12	349298	C		-0.369282	0.0339951	1.73367e-27		-0.0125304	0.0183299	0.494225		-0.00953939	0.0381168	0.802381
rs11221318	11	128337435	C		-0.200419	0.0331371	1.46509e-09		-0.0312035	0.0179162	0.0815718		-0.0433936	0.0373871	0.245781
rs11237490	11	78135229	C		0.338911	0.0431776	4.18602e-15		0.0261957	0.0196273	0.181988		0.0132064	0.0408875	0.7467
rs1153280	21	30678072	G		-0.18262	0.0324255	1.78146e-08		-0.0352072	0.0171509	0.400922		0.0037905	0.0357706	0.915609
rs115393289	2	39183449	T		1.02497	0.178167	8.77397e-09		0.0491945	0.0732242	0.501689		-0.160986	0.155239	0.299725
rs11637666	15	84703874	A		0.226463	0.0376726	1.83998e-09		0.0141514	0.0204327	0.48857		0.0801293	0.0425661	0.0597723
rs11638981	15	49321529	T		0.23794	0.0366336	8.29532e-11		0.0097261	0.0186314	0.601651		-0.000591049	0.0389007	0.987878
rs116402366	5	176790807	G		1.39793	0.109351	2.01667e-37		-0.00819401	0.051743	0.874173		0.0543558	0.107326	0.612537
rs11642015	16	53802494	C		0.281376	0.032906	1.22119e-17		-0.030871	0.0172112	0.0728685		-0.0321462	0.0359957	0.371826
rs117068593	14	93118229	C		-0.255085	0.0414352	7.44899e-10		-0.00405642	0.0244341	0.868145		0.0422197	0.0508628	0.406499
rs117260844	20	23866875	C		0.991756	0.141231	2.18336e-12		-0.136465	0.102123	0.181458		-0.0360388	0.215476	0.867172
rs11786896	8	145018354	C		-0.619961	0.0753172	1.8515e-16		-0.0693727	0.0426072	0.103484		-0.225311	0.0878254	0.103043
rs11868605	17	54748721	G		-0.195968	0.0343661	1.18172e-08		-0.00284912	0.018868	0.879974		0.0173383	0.039307	0.659141
rs11907129	20	23487731	A		-1.93056	0.0532074	2.92551e-288		0.0297768	0.0290743	0.305759		0.0716213	0.0610166	0.240476
rs12205178	6	160648923	G		-0.740364	0.0478759	6.05048e-54		0.0231697	0.0273462	0.396841		0.000764484	0.0568009	0.989262
rs12373990	22	40396028	C		-0.298221	0.0504903	3.4943e-09		-0.0415441	0.0319255	0.193161		-0.0758051	0.0659849	0.250628
rs12447423	16	71990781	C		-0.223224	0.0386556	7.70966e-09		-0.0506932	0.0191797	0.082158		-0.0809789	0.039884	0.423194
rs12729652	1	27046982	G		0.265619	0.0438415	1.37296e-09		0.00659554	0.0235302	0.779247		-0.0147071	0.0492279	0.765126
rs12898585	15	72473928	T		-0.233324	0.037762	6.45853e-10		-0.00389139	0.0209617	0.852725		-0.0234039	0.0435264	0.590788
rs12928404	16	28847246	T		0.236553	0.0328192	5.68808e-13		0.0255593	0.0171388	0.135881		0.0644366	0.0357347	0.0713576
rs1295683	5	131998876	A		-0.387302	0.0562231	5.63178e-12		-0.0397341	0.0196677	0.0433551		-0.0656727	0.0409063	0.108397
rs12975366	19	54759361	T		-0.200688	0.0328513	1.00272e-09		-0.00564983	0.0176757	0.749242		0.0256643	0.0368454	0.486089
rs12992672	2	632592	G		0.242747	0.0425522	1.16563e-08		-0.0221756	0.0230319	0.335638		-0.0110627	0.047524	0.815932
rs13064938	3	38440237	T		-0.320353	0.0330534	3.26114e-22		0.0338921	0.0172681	0.049681		0.0729531	0.0360386	0.0429388
rs13066793	3	87037543	A		-0.395885	0.0561373	1.76255e-12		0.0176891	0.0309951	0.5682		0.0330619	0.0641704	0.606398
rs13296330	9	33109149	A		0.40175	0.0536656	7.09047e-14		0.00892232	0.0279469	0.74953		-0.0342345	0.0584869	0.558322
rs13322435	3	156795468	A		-0.211738	0.0330234	1.43848e-10		0.0235927	0.0180781	0.191879		0.0953149	0.0377878	0.0116565
rs1387260	12	48703091	A		-0.206179	0.0340627	1.42237e-09		-0.0178801	0.0186079	0.336609		-0.0362916	0.0386549	0.347802
rs141568123	16	2151351	T		-0.272613	0.0435864	3.98711e-10		-0.0370566	0.0222282	0.0954949		-0.00946528	0.0463588	0.838217
rs142012446	16	79578564	G		0.374557	0.0566444	3.78096e-11		-0.0322214	0.0372442	0.386963		0.106247	0.0775762	0.170816
rs146010481	19	49222905	G		0.521379	0.0835658	4.39984e-10		0.0156542	0.029515	0.595847		-0.0244746	0.0613992	0.690178
rs1548945	2	217665788	T		-0.273555	0.0329864	1.10454e-16		-0.0139004	0.0174048	0.424493		-0.0529965	0.0361527	0.142674
rs1664781	5	53276301	G		0.367966	0.0349771	6.97373e-26		0.0145271	0.018042	0.420716		0.0207844	0.0374448	0.578847
rs17185536	6	100620931	C		0.330679	0.0376541	1.60561e-18		0.0412277	0.0211544	0.0513074		0.0421073	0.0443748	0.342671
rs17287088	13	74109631	G		-0.20217	0.0334842	1.56243e-09		-0.0151867	0.0193262	0.431978		-0.022284	0.0403545	0.580806
rs1770476	10	93597351	A		-0.176323	0.0322176	4.42763e-08		-0.0133733	0.0174092	0.442383		-0.0241905	0.0361912	0.503873
rs1800562	6	26093141	G		0.461523	0.0608494	3.33305e-14		0.0321347	0.0447971	0.473165		0.0151675	0.0941625	0.872032
rs2244608	12	121416988	A		-0.370575	0.0345829	8.60405e-27		0.0241516	0.0175534	0.168855		0.0576278	0.0366013	0.115378
rs2432141	5	96275166	C		-0.231353	0.0328104	1.77352e-12		0.0103238	0.017335	0.551476		-0.0454326	0.0359635	0.206482
rs2453580	17	19438321	T		-0.347416	0.0330805	8.44384e-26		0.0249844	0.019099	0.190823		0.0439957	0.03979	0.268857
rs281385	19	49217261	A		0.343381	0.0494842	3.94306e-12		0.0146924	0.0224579	0.512971		0.0154433	0.0465033	0.739822
rs2852771	18	42244804	A		-0.210741	0.034389	8.89081e-10		-0.00167003	0.0189181	0.929657		0.0241581	0.0394231	0.540015
rs2861422	3	141724644	C		0.265337	0.0364302	3.25424e-13		0.0112775	0.0194136	0.561304		0.00390391	0.0403179	0.922863
rs28929474	14	94844947	C		0.976565	0.115478	2.75007e-17		0.203456	0.0580135	0.453117		0.19244	0.126701	0.128802
rs3012123	13	49623070	A		-0.222021	0.0349181	2.0396e-10		-0.0367087	0.0192995	0.0571637		0.0155697	0.0402244	0.698704
rs3110038	8	110097843	C		-0.177307	0.0322758	3.94045e-08		-0.00184435	0.0170405	0.91381		0.0434936	0.0354885	0.220361
rs3127580	6	160710851	C		-0.46195	0.0445349	3.2984e-25		0.0439865	0.0257196	0.0872228		0.0124405	0.0533479	0.81561
rs34121928	3	197002869	T		-0.240547	0.0362011	3.03755e-11		0.0184335	0.0180256	0.306482		-0.00552124	0.0374893	0.882915
rs34400381	11	65143892	G		0.650178	0.0887257	2.33697e-13		0.0206921	0.0344797	0.548422		0.00499035	0.0715892	0.944426
rs34611728	1	113255456	C		-0.59118	0.0480882	9.79598e-35		-0.0301645	0.0262755	0.250965		-0.0211567	0.0543684	0.697175
rs35284526	2	178121524	C		0.261499	0.0338044	1.02874e-14		0.0328295	0.0185566	0.076867		0.0473936	0.0386492	0.220104
rs3777446	6	131212007	A		0.269158	0.0350571	1.6195e-14		0.0446528	0.0217916	0.404539		-0.00656613	0.0453779	0.884949
rs3785605	17	66420766	T		-0.229677	0.0367467	4.09741e-10		-0.00886401	0.0207582	0.66937		-0.067522	0.0433565	0.119383
rs3814995	19	36342212	C		0.192826	0.0347899	2.98027e-08		-0.0285118	0.0179242	0.111681		-0.0100885	0.0373532	0.787095
rs3850625	1	201016296	G		0.497132	0.0497896	1.77895e-23		0.0397563	0.0245298	0.105074		0.0775752	0.0511406	0.129292
rs3862469	16	11194080	C		-0.222533	0.0344396	1.03644e-10		-0.0181692	0.0188093	0.33406		-0.076289	0.0391108	0.051107
rs4140872	2	170026596	C		-0.288186	0.0376029	1.80347e-14		-0.00524125	0.0189352	0.781934		-0.0341064	0.0394569	0.38737
rs4279384	5	139971188	G		-0.195005	0.035488	3.90805e-08		0.0129015	0.0175961	0.463435		0.0459063	0.0366114	0.209886
rs4714684	6	43396856	A		0.330774	0.032279	1.21628e-24		-0.00577884	0.0170385	0.734485		-0.042141	0.0356043	0.236573
rs4766453	12	111692124	C		-0.334942	0.039114	1.09759e-17		-0.0270933	0.0191284	0.156662		-0.0307667	0.0396819	0.438143
rs4961718	9	16446156	A		-0.197742	0.0329409	1.93784e-09		-0.0333864	0.0170058	0.096181		-0.0630552	0.0355061	0.0757495
rs55666908	10	65273534	G		-0.330117	0.0492343	2.01383e-11		-0.057192	0.0290311	0.488349		-0.111769	0.0600598	0.0627495
rs55711612	2	111845422	A		-0.231095	0.036737	3.16412e-10		-0.0508498	0.0194249	0.0885075		-0.125997	0.0406976	0.196191
rs56335308	8	17419461	G		0.543851	0.099756	4.98588e-08		-0.0244278	0.0902921	0.786743		0.19234	0.185917	0.30088
rs56980476	8	109364314	C		-0.22337	0.0406564	3.92731e-08		-0.0185054	0.0201316	0.357979		-0.0452078	0.041964	0.281347
rs57937546	17	1625892	A		-0.224793	0.0351044	1.518e-10		-0.0319015	0.0182519	0.0804915		-0.0575662	0.0379516	0.129309
rs59325012	2	20328245	T		-0.291787	0.0466827	4.09315e-10		0.0269682	0.0208497	0.195854		0.0951796	0.0436139	0.290857
rs59727076	2	128531384	C		-0.338337	0.0595959	1.36937e-08		-0.0089841	0.0374322	0.810322		0.0985369	0.0786161	0.210062
rs60199046	1	59663341	A		0.200159	0.0354805	1.68689e-08		0.0413106	0.0187078	0.272301		0.0378178	0.038933	0.331371
rs6049095	20	23753425	A		-1.34796	0.0332806	1e-300		-0.0164024	0.0175189	0.349134		-0.00156319	0.0363552	0.965703
rs60569686	13	49744296	A		-0.484251	0.043802	2.06301e-28		-0.0367516	0.0226138	0.104123		0.0456133	0.0473702	0.335593
rs6059244	20	30010483	A		0.227765	0.0337673	1.52874e-11		0.0157753	0.0173853	0.3642		0.000925634	0.0361364	0.979564
rs6114046	20	23287102	T		-1.15174	0.0366864	2.43238e-216		0.0145959	0.0203287	0.472762		-0.0630454	0.0422209	0.135378
rs61749613	5	82815170	A		-0.517311	0.0808575	1.5762e-10		-0.0773512	0.0624099	0.215195		-0.203033	0.127593	0.111552
rs61755579	14	50655307	C		0.697292	0.0933953	8.26512e-14		0.0296991	0.0665993	0.655642		0.0252869	0.138365	0.854991
rs61830291	1	221001142	A		0.348592	0.0548184	2.03042e-10		-0.0211524	0.0267274	0.428703		-0.00282019	0.0559322	0.959786
rs62106258	2	417167	T		-0.560575	0.0747048	6.19626e-14		-0.00803844	0.0611598	0.895432		-0.0818218	0.125459	0.514284
rs62329749	4	105811657	C		0.32621	0.0563311	6.99909e-09		0.00853156	0.0258175	0.741056		-0.021796	0.0540137	0.686559
rs6733507	2	64936472	T		-0.222769	0.0362836	8.2701e-10		-0.00450459	0.0197165	0.819283		-0.0390474	0.0409252	0.340024
rs68101867	5	68043015	G		0.311444	0.0568382	4.26589e-08		2.00826e-05	0.0233476	0.999314		-0.0490105	0.0487459	0.314691
rs6830786	4	10101443	C		-0.220412	0.0357844	7.30025e-10		-0.0149651	0.0184978	0.418503		-0.0393455	0.0385364	0.307256
rs6927687	6	18438876	T		0.20642	0.0376582	4.21956e-08		0.00900491	0.021134	0.670045		0.00992573	0.0439139	0.82118
rs6999569	8	126475770	A		-0.270496	0.0322733	5.22891e-17		0.00265896	0.0170309	0.875934		0.00331815	0.0354026	0.925327
rs7012814	8	9173358	G		0.290941	0.0326826	5.48407e-19		-0.0127655	0.017068	0.45451		0.0282099	0.0355468	0.427429
rs7031621	9	139101772	G		0.304609	0.0322147	3.21216e-21		0.00856678	0.0171938	0.61831		0.00908302	0.0358466	0.79997
rs71301804	3	53073314	C		-0.388304	0.0550848	1.79933e-12		-0.0411449	0.0340627	0.227079		0.0526942	0.0713321	0.46008
rs7151700	14	101998986	C		-0.198225	0.032309	8.50121e-10		-0.0313734	0.0172989	0.0697365		-0.0108946	0.0360594	0.762555
rs7164139	15	45670851	G		-0.974678	0.0368956	8.69371e-154		-0.00185683	0.0183833	0.919545		-0.041243	0.0382864	0.281381
rs7239151	18	71936464	G		0.216447	0.0346288	4.09198e-10		0.0129885	0.0183963	0.480166		0.0108764	0.0383681	0.776812
rs73048979	12	3391162	C		-0.628237	0.0995372	2.76204e-10		-0.0879355	0.102561	0.391227		-0.00938018	0.214086	0.965052
rs73150438	20	62148839	C		-0.348314	0.0612931	1.32539e-08		0.0509128	0.0371121	0.170106		0.0928469	0.0772386	0.229333
rs73166630	22	21945978	G		0.281641	0.0411674	7.84446e-12		0.0363477	0.0186943	0.0518573		-0.000588821	0.0389141	0.987927
rs73167044	22	40842405	T		0.461046	0.0560301	1.89503e-16		0.00151568	0.0233219	0.948182		0.0265176	0.0487207	0.58625
rs741702	19	13024250	A		-0.213512	0.0330886	1.09855e-10		0.0195973	0.0184129	0.287181		0.0574083	0.0383763	0.134671
rs74467920	2	144332582	T		-0.301928	0.0491022	7.79854e-10		0.0675836	0.0278856	0.153674		0.0894235	0.0582054	0.124454
rs75547833	3	63979212	A		-0.511151	0.0876232	5.42713e-09		0.0303852	0.0625811	0.627298		0.00732231	0.129305	0.954841
rs7577278	2	230847856	C		-0.200384	0.0326638	8.52961e-10		-0.00607934	0.0169998	0.720634		-0.0158056	0.0356096	0.657145
rs76428106	13	28604007	T		1.14912	0.1581	3.64016e-13		0.141496	0.0790853	0.0735902		0.173174	0.16299	0.288018
rs770082	12	89776485	G		0.183493	0.032762	2.13368e-08		-0.0103438	0.0176318	0.557433		-0.0691405	0.0366019	0.0588939
rs77659092	13	51133619	G		-0.469317	0.0860425	4.91154e-08		0.0305475	0.0403237	0.448716		0.0680551	0.083701	0.416175
rs780093	2	27742603	T		-0.247824	0.0331012	7.05366e-14		-0.00185158	0.0178559	0.917411		-0.00925628	0.0372671	0.803843
rs7911579	10	70334550	C		-0.264993	0.0450352	4.00128e-09		0.0273987	0.019925	0.169102		0.0918456	0.0414734	0.267898
rs8038015	15	99263274	T		0.188865	0.0334017	1.56431e-08		-0.0283473	0.0178111	0.111485		0.0118549	0.0371847	0.749868
rs881589	2	220352030	G		0.321875	0.0354185	1.01084e-19		-0.00475933	0.0188044	0.800194		0.00959606	0.0390661	0.805964
rs909834	1	25757996	A		0.235032	0.0325206	4.93101e-13		0.0083971	0.0169996	0.621335		-0.0118605	0.035431	0.737816
rs9361858	6	82464216	T		0.341121	0.0331508	7.819e-25		-0.0114977	0.0172792	0.505791		-0.00742208	0.0360393	0.836835
rs9379084	6	7231843	G		-0.507246	0.0540633	6.44604e-21		0.0473312	0.0269728	0.0792976		-0.0538874	0.0559553	0.335526
rs9385649	6	133799723	G		0.313213	0.0344949	1.08615e-19		0.00806812	0.0197838	0.683409		0.065061	0.0413253	0.115404
rs9714159	3	185328671	G		-0.30002	0.0339843	1.06392e-18		-0.0552228	0.0184275	0.272866		-0.0236867	0.0380255	0.53334
rs9862438	3	125910381	C		-0.227733	0.0327918	3.78913e-12		-0.0109294	0.0173355	0.528389		-0.00994216	0.0362335	0.783783
rs9925773	16	68312864	A		0.287063	0.0368	6.15976e-15		0.0400451	0.0194244	0.0392473		0.0462044	0.0404409	0.253239
rs9963409	18	22632927	C		0.185325	0.0324939	1.17451e-08		-0.0016209	0.0170124	0.924095		-0.00379601	0.0354508	0.914727
Note: "EA", effect allele; "CHR", chromosome; "BP", position;
