# Supplementary material for: Muscle-origin creatinine-cystatin C ratio is an osteoporosis marker in individuals with normal renal function: evidence from observational and Mendelian randomization analysis
Source: Front Endocrinol (Lausanne). 2024 May 21;15:1325320. doi: 10.3389/fendo.2024.1325320 (PMC11148261; doi:10.3389/fendo.2024.1325320)
Supplement: Supplementary file 15 [file Table_13.xlsx]

## Sheet: Sheet1
Supplementary Table 13 Heterogeneity test assesses whether heterogeneity exists in SNPs
Exposure	Outcome	Method	Q	Q_df	Q_pval
CCR	Osteoporosis	MR Egger	162.39	117	0.003524
		Inverse variance weighted	184.27	118	0.0006641
	Fracture	MR Egger	130.33	117	0.189
		Inverse variance weighted	131.8	118	0.1817
